# Supplementary material for: Evolutionary genomics of three agricultural pest moths reveals rapid evolution of host adaptation and immune-related genes
Source: Gigascience. 2024 Jan 2;13:giad103. doi: 10.1093/gigascience/giad103 (PMC10759296; doi:10.1093/gigascience/giad103)
Supplement: giad103_Supplemental_Files [file giad103_supplemental_files.zip]

Archive with 9 entries (9 files):
- Figure_S1_GenomeScope.jpg
- Figure_S2_Blobplots.jpg
- Figure_S3_5sp_phylogeny.jpg
- Table_S1_gFACs_results.xlsx
- Table_S2_ModEst_results.xlsx
- Table_S3_list_of_rapidly_evolve_HOGs.xlsx
- Table_S4_immunity_HOGs.xlsx
- Table_S5_host_adaptation_HOGs.xlsx
- Table_S6_enriched_GO_summary.xlsx
