# Supplementary material for: Evolutionary genomics of three agricultural pest moths reveals rapid evolution of host adaptation and immune-related genes
Source: Gigascience. 2024 Jan 2;13:giad103. doi: 10.1093/gigascience/giad103 (PMC10759296; doi:10.1093/gigascience/giad103)
Supplement: giad103_Supplemental_Files [file giad103_supplemental_files.zip › Table_S1_gFACs_results.xlsx]

## Sheet: Sheet1
Table S1. Gene model profilesfrom from gFACs
	K. lycopersicella	T. absoluta	S. atriplicella
Number of genes	15411	19107	14658
Number of monoexonic genes	2040	2568	1600
Number of multiexonic genes	13365	16538	13047
Average size of monoexonic genes	1141.49	1150.48	1056.54
Average size of multiexonic genes	11143.2	10619.5	6523.46
Average size of multiexonic CDS	1751.67	1475.56	1440.16
Average size of multiexonic exons	199.225	203.902	196.611
Average size of multiexonic introns:	1204.85	1466.1	802.094
