# Supplementary material for: Evolutionary genomics of three agricultural pest moths reveals rapid evolution of host adaptation and immune-related genes
Source: Gigascience. 2024 Jan 2;13:giad103. doi: 10.1093/gigascience/giad103 (PMC10759296; doi:10.1093/gigascience/giad103)
Supplement: giad103_Supplemental_Files [file giad103_supplemental_files.zip › Table_S2_ModEst_results.xlsx]

## Sheet: Sheet1
Table S2. Genome size and sequence coverage estimated using ModEst
	K. lycopersicella	P. absoluta	S. atriplicella
Mapped nucleotides (Gb)	20.67	10.38	18.94
Peak coverage	49	10	55
Genome size estimate (Mb)	421.76	1040	344.43
Assembly length (Mb)	443.65	652.7	301.53
