# Supplementary material for: Evolutionary genomics of three agricultural pest moths reveals rapid evolution of host adaptation and immune-related genes
Source: Gigascience. 2024 Jan 2;13:giad103. doi: 10.1093/gigascience/giad103 (PMC10759296; doi:10.1093/gigascience/giad103)
Supplement: giad103_Supplemental_Files [file giad103_supplemental_files.zip › Table_S3_list_of_rapidly_evolve_HOGs.xlsx]

## Sheet: Ph_operculella
Hierarchical_Orthogroup	change_of_copy_number	annotated function
HOG0000000	+94	Stress-associated endoplasmic reticulum protein
HOG0000000	+94	Retrotransposon, Pao
HOG0000000	+94	Papain-like cysteine peptidase superfamily
HOG0000000	+94	Leucine-rich repeat domain superfamily
HOG0000000	+94	Ferrochelatase
HOG0000000	+94	Domain of unknown function DUF5641
HOG0000000	+94	Cytochrome P450 superfamily
HOG0000000	+94	Alpha/Beta hydrolase fold
HOG0000000	+94	Aldolase-type TIM barrel
HOG0000000	+94	Actin family
HOG0000000	+94	ABC-2 type transporter
HOG0000001	+88	Receptor-type tyrosine-protein phosphatase-like N/N2
HOG0000002	+85	Tubulin
HOG0000002	+85	SWI/SNF complex subunit BRG1
HOG0000002	+85	Protein of unknown function DUF1759
HOG0000002	+85	Pre-ATP-grasp domain superfamily
HOG0000002	+85	Peptidase aspartic, putative
HOG0000002	+85	Leucine-rich repeat domain superfamily
HOG0000002	+85	Invertebrate-type lysozyme
HOG0000002	+85	HAD-superfamily hydrolase, subfamily IG, 5'-nucleotidase
HOG0000002	+85	E3 ubiquitin-protein ligase HECTD1/TRIP12-like
HOG0000002	+85	CD36 family
HOG0000002	+85	Aspartic peptidase domain superfamily
HOG0000002	+85	Actin family
HOG0000037	+41	Rap1 Myb domain
HOG0000061	+34	Zinc finger C2H2-type
HOG0000061	+34	Reverse transcriptase domain
HOG0000061	+34	Gamma interferon inducible lysosomal thiol reductase GILT
HOG0000046	+34	Ribonuclease H-like superfamily
HOG0000046	+34	Ribonuclease H superfamily
HOG0000033	+31	Ribonuclease H-like superfamily
HOG0000033	+31	Ribonuclease H superfamily
HOG0000075	+30	Zinc finger C2H2 superfamily
HOG0000064	+30	Zinc finger, CCHC-type superfamily
HOG0000064	+30	GAG-pre-integrase domain
HOG0000096	+27	Protein of unknown function DUF1759
HOG0000096	+27	Peptidase aspartic, putative
HOG0000070	+26	Zinc finger, CCHC-type superfamily
HOG0000070	+26	GAG-pre-integrase domain
HOG0000070	+26	Fyv10 family
HOG0000070	+26	Domain of unknown function DUF4219
HOG0000103	+24	Translation elongation factor EF1A/initiation factor IF2gamma, C-terminal
HOG0000103	+24	Protein of unknown function DUF1759
HOG0000103	+24	Peptidase aspartic, putative
HOG0000112	+23	Retrotransposon gag domain
HOG0000112	+23	Integrase zinc-binding domain
HOG0000112	+23	Harbinger transposase-derived nuclease domain
HOG0000112	+23	Aspartic peptidase domain superfamily
HOG0000159	+21	Zinc finger C2H2 superfamily
HOG0000159	+21	Reverse transcriptase domain
HOG0000159	+21	P-loop containing nucleoside triphosphate hydrolase
HOG0000159	+21	E3 ubiquitin-protein ligase CHIP/LubX
HOG0000159	+21	Cytochrome P450 superfamily
HOG0000141	+21	Reverse transcriptase domain
HOG0000141	+21	Endonuclease/exonuclease/phosphatase superfamily
HOG0000007	+21	Reverse transcriptase domain
HOG0000007	+21	Endonuclease/exonuclease/phosphatase superfamily
HOG0000175	+20	Zinc finger, FLYWCH-type
HOG0000137	+20	Envelope fusion protein-like
HOG0000126	+19	Reverse transcriptase domain
HOG0000126	+19	Endonuclease/exonuclease/phosphatase superfamily
HOG0000062	+17	Transposase, L1
HOG0000063	+16	Putative nuclease HARBI1-like
HOG0000063	+16	Harbinger transposase-derived nuclease domain
HOG0000236	+15	THAP-type zinc finger
HOG0000236	+15	Harbinger transposase-derived nuclease domain
HOG0000211	+14	Zinc finger, FLYWCH-type
HOG0000153	+14	Ecdysteroid kinase-like
HOG0000102	+14	Reverse transcriptase domain
HOG0000102	+14	Endonuclease/exonuclease/phosphatase superfamily
HOG0000101	+13	Histone H4
HOG0000481	+12	Ribonuclease H superfamily
HOG0000335	+12	Reverse transcriptase domain
HOG0000335	+12	GIY-YIG endonuclease superfamily
HOG0000060	+12	Transposase, L1
HOG0000597	+11	P-loop containing nucleoside triphosphate hydrolase
HOG0000596	+11	SKP1/BTB/POZ domain superfamily
HOG0000475	+11	Zinc finger, CCHC-type superfamily
HOG0000278	+11	Ty3 transposon capsid-like protein
HOG0000278	+11	Aspartic peptidase domain superfamily
HOG0000059	+11	Histone H2A
HOG0000724	+10	Zinc finger, CCHC-type superfamily
HOG0000724	+10	Aspartic peptidase domain superfamily
HOG0000594	+10	Zinc finger, FLYWCH-type
HOG0000593	+10	Zinc finger C2H2 superfamily
HOG0000564	+10	Reverse transcriptase domain
HOG0000564	+10	Endonuclease/exonuclease/phosphatase superfamily
HOG0000238	+10	Histidine phosphatase superfamily
HOG0000931	+9	Zinc finger, CCHC-type superfamily
HOG0000930	+9	Ribosomal protein L10-like domain superfamily
HOG0000928	+9	Zinc finger, CCHC-type superfamily
HOG0000928	+9	Zinc finger, CCHC-type
HOG0000588	+9	Ecdysteroid kinase-like
HOG0000185	+9	Aspartic peptidase domain superfamily
HOG0001207	+8	Ecto-NOX disulfide-thiol exchanger
HOG0001207	+8	Domain of unknown function DUF4780
HOG0001206	+8	Zinc finger, FYVE/PHD-type
HOG0001206	+8	FP protein
HOG0001204	+8	Zinc finger, FYVE/PHD-type
HOG0001204	+8	Transposase, L1
HOG0001204	+8	Rho GTPase activation protein
HOG0001203	+8	Zinc finger, RING/FYVE/PHD-type
HOG0001203	+8	Zinc finger, FYVE/PHD-type
HOG0001203	+8	Protein kinase-like domain superfamily
HOG0000834	+8	GIY-YIG endonuclease
HOG0000586	+8	Ribonuclease H-like superfamily
HOG0000586	+8	Ribonuclease H superfamily
HOG0000436	+8	Retrotransposon gag domain
HOG0000436	+8	Aspartic peptidase domain superfamily
HOG0000330	+8	Glucose-methanol-choline oxidoreductase
HOG0000076	+8	Gustatory receptor
HOG0000076	+8	7TM chemoreceptor
HOG0001710	+7	Zinc finger, CCHC-type superfamily
HOG0001708	+7	Protein of unknown function DUF1759
HOG0001707	+7	Endonuclease/exonuclease/phosphatase superfamily
HOG0001706	+7	Zinc finger, CCHC-type superfamily
HOG0001706	+7	Retrotransposon gag domain
HOG0001705	+7	Retrotransposon, Pao
HOG0001705	+7	Protein of unknown function DUF1759
HOG0001705	+7	Peptidase aspartic, putative
HOG0001201	+7	Protein of unknown function DUF1759
HOG0001201	+7	Peptidase aspartic, putative
HOG0001201	+7	Aspartic peptidase domain superfamily
HOG0001182	+7	Zinc finger, FLYWCH-type
HOG0001124	+7	Reverse transcriptase domain
HOG0000488	+7	Zinc finger C2H2 superfamily
HOG0000392	+7	PD-(D/E)XK endonuclease-like domain superfamily
HOG0000306	+7	Zinc finger, FYVE/PHD-type
HOG0000306	+7	Transposase, L1
HOG0000306	+7	FP protein
HOG0002727	+6	Histone H3/CENP-A
HOG0002726	+6	Reverse transcriptase domain
HOG0002726	+6	GIY-YIG endonuclease superfamily
HOG0002725	+6	Protein of unknown function DUF1759
HOG0002725	+6	Peptidase aspartic, putative
HOG0002724	+6	Protein of unknown function DUF1759
HOG0002723	+6	Reverse transcriptase domain
HOG0002722	+6	Aspartic peptidase domain superfamily
HOG0002721	+6	FP protein
HOG0002720	+6	Reverse transcriptase domain
HOG0001696	+6	Peptidase S1, PA clan
HOG0001691	+6	Pre-C2HC domain
HOG0001691	+6	Endonuclease/exonuclease/phosphatase superfamily
HOG0001181	+6	Transposase, Tc1-like
HOG0001181	+6	SKP1/BTB/POZ domain superfamily
HOG0000637	+6	Ty3 transposon capsid-like protein
HOG0000637	+6	Aspartic peptidase domain superfamily
HOG0000539	+6	Zinc finger, AD-type
HOG0000539	+6	Zinc finger C2H2 superfamily
HOG0000357	+6	Reverse transcriptase domain
HOG0000357	+6	P-loop containing nucleoside triphosphate hydrolase
HOG0000264	+6	Ribonuclease H superfamily
HOG0000231	+6	Transposase, L1
HOG0004980	+5	P-loop containing nucleoside triphosphate hydrolase
HOG0004979	+5	C-type lectin-like/link domain superfamily
HOG0004979	+5	Ankyrin repeat-containing domain superfamily
HOG0004978	+5	Retrotransposon gag domain
HOG0004977	+5	Endonuclease/exonuclease/phosphatase superfamily
HOG0004976	+5	Reverse transcriptase domain
HOG0004976	+5	Endonuclease/exonuclease/phosphatase superfamily
HOG0004976	+5	Endonuclease/exonuclease/phosphatase
HOG0004974	+5	Protein of unknown function DUF1759
HOG0004974	+5	Peptidase aspartic, putative
HOG0004973	+5	Zinc finger, FLYWCH-type
HOG0004972	+5	Protein of unknown function DUF1759
HOG0004972	+5	Peptidase aspartic, putative
HOG0002708	+5	Zinc finger C2H2 superfamily
HOG0002669	+5	Zinc finger, FYVE/PHD-type
HOG0002669	+5	Transposase, L1
HOG0002533	+5	Retrotransposon, Pao
HOG0001271	+5	Protein of unknown function DUF1759
HOG0001271	+5	Peptidase A2A, retrovirus, catalytic
HOG0001271	+5	Domain of unknown function DUF5641
HOG0000546	+5	Serpin superfamily, domain 1
HOG0000355	+5	Zinc finger, CCHC-type superfamily
HOG0000355	+5	Palmitoyltransferase, DHHC domain
HOG0000355	+5	Gamma interferon inducible lysosomal thiol reductase GILT
HOG0000077	+5	UDP-glucuronosyl/UDP-glucosyltransferase
HOG0009949	+4	Transposase, L1
HOG0009947	+4	Transposase, L1
HOG0009946	+4	THAP-type zinc finger
HOG0009946	+4	Harbinger transposase-derived nuclease domain
HOG0009945	+4	Zinc finger, FLYWCH-type
HOG0009944	+4	Zinc finger, FLYWCH-type
HOG0009943	+4	Aspartic peptidase domain superfamily
HOG0004957	+4	DDE superfamily endonuclease domain
HOG0002574	+4	Retrotransposon, Pao
HOG0002574	+4	Peptidase aspartic, putative
HOG0002574	+4	Nucleic acid-binding, OB-fold
HOG0002574	+4	Mab-21-like
HOG0002098	+4	Transposase protein
HOG0002098	+4	THAP-type zinc finger
HOG0001973	+4	Putative nuclease HARBI1-like
HOG0001692	+4	Transposase, L1
HOG0001041	+4	Alpha/Beta hydrolase fold
HOG0000912	+4	C-type lectin fold
HOG0000907	+4	Alpha/Beta hydrolase fold
HOG0000879	+4	Zinc finger, CCHC-type superfamily
HOG0000715	+4	CRAL-TRIO lipid binding domain superfamily
HOG0000659	+4	Glycosyl hydrolase, all-beta
HOG0000659	+4	Glycoside hydrolase family 31, N-terminal domain
HOG0000659	+4	Glycoside hydrolase family 31
HOG0000518	+4	Envelope fusion protein-like
HOG0000502	+4	Zinc finger, AD-type
HOG0000502	+4	Zinc finger C2H2 superfamily
HOG0000403	+4	Acyl-CoA desaturase
HOG0000400	+4	PiggyBac transposable element-derived protein
HOG0000385	+4	Reverse transcriptase domain
HOG0000385	+4	Endonuclease/exonuclease/phosphatase superfamily
HOG0000286	+4	Peptidase S1, PA clan, chymotrypsin-like fold
HOG0000286	+4	Peptidase S1, PA clan
HOG0000108	+4	Alpha/Beta hydrolase fold
HOG0000105	+4	Histone H2B
HOG0000006	+4	Reverse transcriptase domain
HOG0002718	+3	Domain of unknown function DUF4780
HOG0002699	+3	Zinc finger, FYVE/PHD-type
HOG0002692	+3	Zinc finger, FYVE/PHD-type
HOG0002692	+3	Transposase, L1
HOG0001703	+3	Reverse transcriptase domain
HOG0001656	+3	Aspartic peptidase domain superfamily
HOG0001193	+3	Transposase, L1
HOG0001190	+3	Zinc finger, AD-type
HOG0001190	+3	Thiamin pyrophosphokinase, catalytic domain superfamily
HOG0001190	+3	Malic enzyme, N-terminal domain superfamily
HOG0001176	+3	Zinc finger, FYVE/PHD-type
HOG0001176	+3	Transposase, L1
HOG0000999	+3	Takeout superfamily
HOG0000902	+3	CRAL-TRIO lipid binding domain superfamily
HOG0000896	+3	Gamma interferon inducible lysosomal thiol reductase GILT
HOG0000889	+3	Pacifastin domain
HOG0000876	+3	Pheromone/general odorant binding protein superfamily
HOG0000755	+3	Papain-like cysteine endopeptidase
HOG0000749	+3	Beta-hexosaminidase
HOG0000629	+3	Malic oxidoreductase
HOG0000629	+3	Malic enzyme, N-terminal domain superfamily
HOG0000411	+3	PiggyBac transposable element-derived protein
HOG0000367	+3	Aspartic peptidase domain superfamily
HOG0000347	+3	Acyl-CoA N-acyltransferase
HOG0000308	+3	Insect cuticle protein
HOG0000232	+3	Ribonuclease H superfamily
HOG0000220	+3	Glucose-methanol-choline oxidoreductase
HOG0000152	+3	Catalase, mono-functional, haem-containing, clades 1 and 3
HOG0000152	+3	Catalase superfamily
HOG0000152	+3	Catalase core domain
HOG0000019	+3	Glycosyl transferase family 10
HOG0004962	+2	Protein of unknown function DUF1759
HOG0004962	+2	Domain of unknown function DUF5641
HOG0002241	+2	Zinc finger, RING/FYVE/PHD-type
HOG0002241	+2	Zinc finger, CCHC-type superfamily
HOG0002241	+2	Ecdysteroid kinase-like
HOG0001147	+2	Zinc finger C2H2-type
HOG0000905	+2	Endonuclease/exonuclease/phosphatase superfamily
HOG0000903	+2	Zinc finger C2H2 superfamily
HOG0000574	+2	Heparan-alpha-glucosaminide N-acetyltransferase
HOG0000544	+2	P-loop containing nucleoside triphosphate hydrolase
HOG0000544	+2	ABC transporter C family, six-transmembrane helical domain 2
HOG0000544	+2	ABC transporter C family, six-transmembrane helical domain 1
HOG0000476	+2	Alpha/Beta hydrolase fold
HOG0000374	+2	UDP-glucuronosyl/UDP-glucosyltransferase
HOG0000099	+2	Zinc finger, CCHC-type superfamily
HOG0000099	+2	Zinc finger, CCHC-type
HOG0000708	+1	Alpha/Beta hydrolase fold
HOG0000486	+1	Transposase, L1
HOG0000122	+1	Endonuclease/exonuclease/phosphatase superfamily
HOG0000861	-2	Catalase core domain
HOG0000628	-2	ISXO2-like transposase domain
HOG0000585	-2	Aspartic peptidase domain superfamily
HOG0000138	-2	Protein of unknown function DUF229
HOG0000083	-2	SWR1-complex protein 5/Craniofacial development protein 1/2
HOG0000083	-2	Histidine phosphatase superfamily
HOG0000398	-3	FP protein
HOG0000073	-3	Cytochrome P450 superfamily
HOG0000361	-4	Chorion protein

## Sheet: K_lycopersicella
Hierarchical_Orthogroup	change_of_copy_number	annotated function
HOG0000083	+17	Reverse transcriptase domain
HOG0000083	+17	Histidine phosphatase superfamily
HOG0000083	+17	Endonuclease/exonuclease/phosphatase superfamily
HOG0000579	+11	Domain of unknown function DUF4806
HOG0000363	+11	Ribonuclease H-like superfamily
HOG0000209	+11	Serpin superfamily
HOG0000209	+11	Reverse transcriptase domain
HOG0000209	+11	Endonuclease/exonuclease/phosphatase superfamily
HOG0000209	+11	Domain of unknown function DUF6451
HOG0000140	+11	Ribonuclease H superfamily
HOG0000140	+11	Homeobox protein SIX1
HOG0000581	+10	SWR1-complex protein 5/Craniofacial development protein 1/2
HOG0000581	+10	Reverse transcriptase domain
HOG0000581	+10	Neurotransmitter-gated ion-channel
HOG0000581	+10	Calcium uniporter protein, C-terminal
HOG0000147	+10	PiggyBac transposable element-derived protein
HOG0000472	+8	Zinc finger, CCHC-type superfamily
HOG0000472	+8	Zinc finger, CCHC-type
HOG0000362	+8	P-loop containing nucleoside triphosphate hydrolase
HOG0000360	+8	Zinc finger, CCHC-type
HOG0000201	+8	Ribonuclease H superfamily
HOG0000201	+8	Helix-turn-helix domain (DUF4817)
HOG0001675	+7	Ribonuclease H-like superfamily
HOG0001661	+7	Transposase, L1
HOG0001177	+7	Ribonuclease H-like superfamily
HOG0001177	+7	Lipocalin-interacting membrane receptor
HOG0000899	+7	Ribonuclease H superfamily
HOG0000877	+7	Zinc finger, FYVE/PHD-type
HOG0000877	+7	Homeobox-like domain superfamily
HOG0000877	+7	DDE superfamily endonuclease domain
HOG0000252	+7	PiggyBac transposable element-derived protein
HOG0002661	+6	Ribonuclease H-like superfamily
HOG0001657	+6	Ribonuclease H superfamily
HOG0000712	+6	Zinc finger, FYVE/PHD-type
HOG0000580	+6	Endonuclease/exonuclease/phosphatase superfamily
HOG0000464	+6	Transposase, L1
HOG0000464	+6	DENN domain-containing protein 1A/1B/1C
HOG0000199	+6	Ribonuclease H superfamily
HOG0000138	+6	Protein of unknown function DUF229
HOG0001659	+5	FP protein
HOG0001319	+5	Zinc finger, RING/FYVE/PHD-type
HOG0001319	+5	FP protein
HOG0001220	+5	Zinc finger, FYVE/PHD-type
HOG0001220	+5	Transposase, L1
HOG0000713	+5	Glycosyl transferase, family 43
HOG0000260	+5	Zinc finger, FYVE/PHD-type
HOG0000260	+5	DDE superfamily endonuclease domain
HOG0000125	+5	Reverse transcriptase domain
HOG0000125	+5	Endonuclease/exonuclease/phosphatase superfamily
HOG0004872	+4	Zinc finger, CCHC-type superfamily
HOG0000766	+4	Glycosyltransferase family 92
HOG0000766	+4	Aldo-keto reductase family 2E
HOG0000550	+4	Endonuclease/exonuclease/phosphatase superfamily
HOG0000468	+4	Ribonuclease H superfamily
HOG0000291	+4	DDE superfamily endonuclease domain
HOG0000259	+4	Zinc finger, RING/FYVE/PHD-type
HOG0000259	+4	Small GTPase Rho
HOG0000259	+4	DDE superfamily endonuclease domain
HOG0000239	+4	Papain-like cysteine peptidase superfamily
HOG0000239	+4	Papain-like cysteine endopeptidase
HOG0002667	+3	Ribonuclease H superfamily
HOG0001184	+3	Glucose-methanol-choline oxidoreductase
HOG0001167	+3	Cytochrome P450 superfamily
HOG0001125	+3	Ribonuclease H superfamily
HOG0000566	+3	MADF domain
HOG0000454	+3	FAM194, C-terminal
HOG0000408	+3	Tissue inhibitor of metalloproteinases-like, OB-fold
HOG0000353	+3	N-acetylgalactosaminyltransferase
HOG0000342	+3	Zinc finger, FYVE/PHD-type
HOG0000342	+3	DDE superfamily endonuclease domain
HOG0000249	+3	FP protein
HOG0000098	+3	Glycoside hydrolase family 1
HOG0000901	+2	Zinc finger, CCHC-type superfamily
HOG0000425	+2	Prolyl 4-hydroxylase
HOG0000386	+2	Pre-C2HC domain
HOG0000361	+2	Chorion protein
HOG0000334	+2	PiggyBac transposable element-derived protein
HOG0000283	+2	Transposase, L1
HOG0000218	+2	Reverse transcriptase domain
HOG0000218	+2	Endonuclease/exonuclease/phosphatase superfamily
HOG0000869	+1	RmlC-like jelly roll fold
HOG0000869	+1	Potassium channel, voltage-dependent, EAG/ELK/ERG
HOG0000131	+1	Ribonuclease H superfamily
HOG0001185	-2	ANL, N-terminal domain
HOG0000582	-2	Reverse transcriptase domain
HOG0000574	-2	Heparan-alpha-glucosaminide N-acetyltransferase
HOG0000312	-2	Serine proteases, trypsin domain
HOG0000308	-2	Insect cuticle protein
HOG0000246	-2	Zinc finger C2H2 superfamily
HOG0000171	-2	Cytochrome P450 superfamily
HOG0000156	-4	Toll-like receptor
HOG0000063	-5	Harbinger transposase-derived nuclease domain

## Sheet: 3
Hierarchical_Orthogroup	change_of_copy_number	Ph_operculella_function	K_lycopersicella_function
HOG0001174	+2	MFS transporter superfamily	MFS transporter superfamily
HOG0001171	+2	SKP1/BTB/POZ domain superfamily	SKP1/BTB/POZ domain superfamily
HOG0000905	+2	Endonuclease/exonuclease/phosphatase superfamily	Endonuclease/exonuclease/phosphatase superfamily
HOG0000905	+2	-	Homeobox KN domain
HOG0000905	+2	-	MFS transporter superfamily
HOG0000583	+2	Zinc finger, CCHC-type	Endonuclease/exonuclease/phosphatase superfamily
HOG0000355	+2	Zinc finger, CCHC-type superfamily	GAG-pre-integrase domain
HOG0000355	+2	Palmitoyltransferase, DHHC domain	-
HOG0000355	+2	Gamma interferon inducible lysosomal thiol reductase GILT	-
HOG0000247	+2	Transposase, L1	Zinc finger, RING/FYVE/PHD-type
HOG0000201	+2	Ribonuclease H superfamily	Ribonuclease H superfamily
HOG0000201	+2	Helix-turn-helix domain (DUF4817)	Helix-turn-helix domain (DUF4817)
HOG0001672	+1	Tektin	Tektin
HOG0001081	+1	Homeobox-like domain superfamily	Homeobox-like domain superfamily
HOG0001081	+1	DDE superfamily endonuclease domain	DDE superfamily endonuclease domain
HOG0000476	+1	Alpha/Beta hydrolase fold	Alpha/Beta hydrolase fold
HOG0000408	+1	-	Tissue inhibitor of metalloproteinases-like, OB-fold
HOG0000362	+1	P-loop containing nucleoside triphosphate hydrolase	P-loop containing nucleoside triphosphate hydrolase
HOG0000220	+1	Glucose-methanol-choline oxidoreductase	Glucose-methanol-choline oxidoreductase
HOG0000211	+1	Zinc finger, FLYWCH-type	Zinc finger, FLYWCH-type
HOG0000086	+1	Ecdysteroid kinase-like	Ecdysteroid kinase-like
HOG0000074	+1	Alpha/Beta hydrolase fold	Alpha/Beta hydrolase fold
HOG0000001	+1	Receptor-type tyrosine-protein phosphatase-like N/N2	-
HOG0000911	-1	Glycoside hydrolase, family 22	Glycoside hydrolase, family 22
HOG0000703	-1	-	Chitin binding domain
HOG0000634	-1	-	Quinoprotein alcohol dehydrogenase-like superfamily
HOG0000419	-1	Serine proteases, trypsin domain	Peptidase S1, PA clan
HOG0000412	-1	Retrotransposon, Pao	-
HOG0000287	-1	Transposase protein	-
HOG0000382	-1	-	Nuclear apoptosis-inducing factor 1
HOG0000258	-1	Hepatocyte growth factor-regulated tyrosine kinase substrate/VPS27	Hepatocyte growth factor-regulated tyrosine kinase substrate/VPS27

## Sheet: Ph_absoluta
Hierarchical_Orthogroup	change_of_copy_number	annotated function
HOG0000157	+20	Zinc finger, CCHC-type superfamily
HOG0000213	+19	Harbinger transposase-derived nuclease domain
HOG0000068	+15	Reverse transcriptase domain
HOG0000092	+13	Transposase protein
HOG0000092	+13	THAP-type zinc finger
HOG0000011	+13	Ribonuclease H superfamily
HOG0000477	+12	Reverse transcriptase domain
HOG0000589	+11	Zinc finger C2H2 superfamily
HOG0000589	+11	Reverse transcriptase domain
HOG0000178	+11	Zinc finger, CCHC-type superfamily
HOG0000277	+10	Zinc finger, RING/FYVE/PHD-type
HOG0000277	+10	FP protein
HOG0000719	+9	THAP-type zinc finger
HOG0000565	+9	Transcription factor Adf-1
HOG0000565	+9	MADF domain
HOG0000210	+9	Ribonuclease H superfamily
HOG0001192	+8	Endonuclease/exonuclease/phosphatase superfamily
HOG0001191	+8	PD-(D/E)XK endonuclease-like domain superfamily
HOG0000922	+8	Transposase, L1
HOG0000921	+8	Ribonuclease H superfamily
HOG0000920	+8	Putative nuclease HARBI1-like
HOG0000919	+8	Transposase, L1
HOG0000919	+8	Translational activator Gcn1
HOG0000717	+8	Transposase protein
HOG0000717	+8	THAP-type zinc finger
HOG0000717	+8	THAP domain-containing protein 1
HOG0001689	+7	Transposase, L1
HOG0001687	+7	Transposase protein
HOG0001687	+7	THAP-type zinc finger
HOG0001685	+7	Domain of unknown function DUF4806
HOG0000366	+7	Zinc finger, FYVE/PHD-type
HOG0000256	+7	Immunoglobulin-like fold
HOG0000256	+7	Immunoglobulin-like domain superfamily
HOG0000163	+7	Transposase, L1
HOG0000156	+7	Toll-like receptor
HOG0000156	+7	Leucine-rich repeat domain superfamily
HOG0002693	+6	Zinc finger C2H2-type
HOG0001686	+6	Zinc finger, CCHC-type superfamily
HOG0001673	+6	Sterile alpha motif/pointed domain superfamily
HOG0000917	+6	Zinc finger, FYVE/PHD-type
HOG0000917	+6	FP protein
HOG0000796	+6	Helitron helicase-like domain
HOG0000424	+6	Cytochrome P450 superfamily
HOG0000412	+6	Retrotransposon, Pao
HOG0000412	+6	Peptidase aspartic, putative
HOG0000109	+6	Reverse transcriptase domain
HOG0000109	+6	Endonuclease/exonuclease/phosphatase superfamily
HOG0004947	+5	Chorion protein
HOG0004946	+5	Zinc finger, CCHC-type superfamily
HOG0004943	+5	Transposase, L1
HOG0004938	+5	Transposase, L1
HOG0002691	+5	FP protein
HOG0002690	+5	MADF domain
HOG0002677	+5	Zinc finger, FYVE/PHD-type
HOG0002677	+5	Transposase, L1
HOG0000716	+5	Transposase, L1
HOG0000582	+5	Reverse transcriptase domain
HOG0000307	+5	Protein phosphatase 1 regulatory subunit 36
HOG0000276	+5	Transposase, L1
HOG0000125	+5	Reverse transcriptase domain
HOG0009908	+4	Zinc finger, CCHC-type superfamily
HOG0009896	+4	Transposase, L1
HOG0004955	+4	Zinc finger, CCHC-type superfamily
HOG0004955	+4	Aspartic peptidase domain superfamily
HOG0004950	+4	Transposase, L1
HOG0004885	+4	BEN domain
HOG0002094	+4	Endonuclease/exonuclease/phosphatase superfamily
HOG0002094	+4	DM9 repeat
HOG0001694	+4	Ribonuclease H superfamily
HOG0001694	+4	Peptidase S1, PA clan
HOG0001694	+4	Homeobox-like domain superfamily
HOG0001175	+4	Reverse transcriptase domain
HOG0001175	+4	Endonuclease/exonuclease/phosphatase superfamily
HOG0001126	+4	Niemann-Pick C1, N-terminal
HOG0001091	+4	Armadillo-like helical
HOG0001059	+4	Intron Large complex component GCFC2-like
HOG0000984	+4	Small GTPase superfamily, ARF type
HOG0000984	+4	MFS transporter superfamily
HOG0000914	+4	Transposase, L1
HOG0000873	+4	Transposase, L1
HOG0000838	+4	Homeobox-like domain superfamily
HOG0000838	+4	DDE superfamily endonuclease domain
HOG0000817	+4	Cytochrome P450 superfamily
HOG0000682	+4	Pyridoxal phosphate-dependent transferase, major domain
HOG0000332	+4	Reverse transcriptase domain
HOG0000332	+4	Cyclophilin-type peptidyl-prolyl cis-trans isomerase, cyclophilin A-like
HOG0000312	+4	Serine proteases, trypsin domain
HOG0000289	+4	Alpha/Beta hydrolase fold
HOG0002665	+3	Reverse transcriptase domain
HOG0001693	+3	Domain of unknown function DUF4806
HOG0001062	+3	Protein kinase domain
HOG0001062	+3	PH-like domain superfamily
HOG0001062	+3	Citron homology (CNH) domain
HOG0000918	+3	Transposase, L1
HOG0000906	+3	Ribonuclease H superfamily
HOG0000814	+3	Cilia- and flagella- associated protein 210
HOG0000790	+3	CTD phosphatase Fcp1
HOG0000780	+3	Peptidase S1, PA clan, chymotrypsin-like fold
HOG0000780	+3	Peptidase S1, PA clan
HOG0000728	+3	Phosphatidylinositol kinase
HOG0000628	+3	ISXO2-like transposase domain
HOG0000382	+3	Nuclear apoptosis-inducing factor 1
HOG0000087	+3	Epoxide hydrolase
HOG0000087	+3	Alpha/Beta hydrolase fold
HOG0000073	+3	Cytochrome P450 superfamily
HOG0000060	+3	Transposase, L1
HOG0000878	+2	Nucleotide-diphospho-sugar transferases
HOG0000815	+2	Zinc finger, CCHC-type superfamily
HOG0000585	+2	Zinc finger, CCHC-type
HOG0000551	+2	Zinc finger, RING/FYVE/PHD-type
HOG0000551	+2	FP protein
HOG0000455	+2	E3 ubiquitin-protein ligase UBR4, N-terminal
HOG0000455	+2	E3 ubiquitin ligase UBR4-like
HOG0000416	+2	Zinc finger, FYVE/PHD-type
HOG0000416	+2	Transposase, L1
HOG0000398	+2	FP protein
HOG0000378	+2	IQ motif, EF-hand binding site
HOG0000361	+2	Chorion protein
HOG0000334	+2	PiggyBac transposable element-derived protein
HOG0000265	+2	Acyltransferase 3 domain
HOG0000255	+2	Lipase, N-terminal
HOG0000246	+2	Zinc finger, AD-type
HOG0000246	+2	Zinc finger C2H2 superfamily
HOG0000171	+2	Cytochrome P450 superfamily
HOG0000583	-2	Zinc finger, CCHC-type
HOG0000425	-2	Prolyl 4-hydroxylase
HOG0000403	-2	Acyl-CoA desaturase
HOG0000353	-2	N-acetylgalactosaminyltransferase
HOG0000247	-2	Zinc finger, FYVE/PHD-type
HOG0000201	-2	Ribonuclease H superfamily
HOG0000086	-2	Ecdysteroid kinase-like
HOG0000015	-3	Glycosyl transferase family 10

## Sheet: 5
Hierarchical_Orthogroup	change_of_copy_number	Ph_operculella_function	K_lycopersicella_function	Ph_absoluta
HOG0000060	+7	Transposase, L1		Transposase, L1
HOG0000074	+6	Alpha/Beta hydrolase fold	Alpha/Beta hydrolase fold	Alpha/Beta hydrolase fold
HOG0000087	+5	Epoxide hydrolase	Epoxide hydrolase	Epoxide hydrolase
HOG0000087	+5	Alpha/Beta hydrolase fold	Alpha/Beta hydrolase fold	Alpha/Beta hydrolase fold
HOG0000076	+5	Gustatory receptor	-	-
HOG0000076	+5	7TM chemoreceptor	-	7TM chemoreceptor
HOG0000063	+5	Putative nuclease HARBI1-like	-	Putative nuclease HARBI1-like
HOG0000063	+5	Harbinger transposase-derived nuclease domain	Harbinger transposase-derived nuclease domain	Harbinger transposase-derived nuclease domain
HOG0000092	+4	Transposase protein	-	Transposase protein
HOG0000092	+4	THAP-type zinc finger	-	THAP-type zinc finger
HOG0000000	+4	Stress-associated endoplasmic reticulum protein	-	-
HOG0000000	+4	Retrotransposon, Pao	-	Retrotransposon, Pao
HOG0000000	+4	Papain-like cysteine peptidase superfamily	-	Oligosaccharyl transferase, STT3 subunit
HOG0000000	+4	Leucine-rich repeat domain superfamily	-	-
HOG0000000	+4	Ferrochelatase	-	-
HOG0000000	+4	Domain of unknown function DUF5641	-	-
HOG0000000	+4	Cytochrome P450 superfamily	-	-
HOG0000000	+4	Alpha/Beta hydrolase fold	-	-
HOG0000000	+4	Aldolase-type TIM barrel	-	-
HOG0000000	+4	Actin family	-	-
HOG0000000	+4	ABC-2 type transporter	-	-
HOG0000125	+4	-	Reverse transcriptase domain	Reverse transcriptase domain
HOG0000125	+4	-	Endonuclease/exonuclease/phosphatase superfamily
HOG0000361	+3	Chorion protein	Chorion protein	Chorion protein
HOG0000334	+3	-	PiggyBac transposable element-derived protein	PiggyBac transposable element-derived protein
HOG0000283	+3	Transposase, L1	Transposase, L1	Transposase, L1
HOG0000276	+3	Transposase, L1	-	Transposase, L1
HOG0000249	+3	FP protein	FP protein	FP protein
HOG0000246	+3	Zinc finger, AD-type	Zinc finger C2H2 superfamily	Zinc finger, AD-type
HOG0000246	+3	Zinc finger C2H2 superfamily	-	Zinc finger C2H2 superfamily
HOG0000239	+3	Papain-like cysteine peptidase superfamily	Papain-like cysteine peptidase superfamily	Papain-like cysteine peptidase superfamily
HOG0000239	+3	Papain-like cysteine endopeptidase	Papain-like cysteine endopeptidase	Papain-like cysteine endopeptidase
HOG0000210	+3	-	-	Ribonuclease H superfamily
HOG0000199	+3	-	Ribonuclease H superfamily	-
HOG0000156	+3	Toll-like receptor	Toll-like receptor	Toll-like receptor
HOG0000156	+3	-	-	Leucine-rich repeat domain superfamily
HOG0000152	+3	Catalase, mono-functional, haem-containing, clades 1 and 3	Catalase superfamily	Catalase superfamily
HOG0000152	+3	Catalase superfamily	-	-
HOG0000152	+3	Catalase core domain	-	-
HOG0000098	+3	Glycoside hydrolase family 1	Glycoside hydrolase family 1	Glycoside hydrolase family 1
HOG0000062	+3	Transposase, L1	Transposase, L1	Transposase, L1
HOG0000398	+2	FP protein	FP protein	FP protein
HOG0000378	+2	-	-	IQ motif, EF-hand binding site
HOG0000366	+2	-	-	Zinc finger, FYVE/PHD-type
HOG0000312	+2	Serine proteases, trypsin domain	Serine proteases, trypsin domain	Serine proteases, trypsin domain
HOG0000289	+2	Alpha/Beta hydrolase fold	Alpha/Beta hydrolase fold	Alpha/Beta hydrolase fold
HOG0000255	+2	Lipase, N-terminal	Lipase, N-terminal	Lipase, N-terminal
HOG0000250	-2	-	Retrotransposon, Pao	-
HOG0000046	+2	Ribonuclease H-like superfamily	-	-
HOG0000046	+2	Ribonuclease H superfamily	-	-
HOG0000237	-2	Ecdysteroid kinase-like	Ecdysteroid kinase-like	Ecdysteroid kinase-like
HOG0000094	-3	-	Carbamoyl-phosphate synthase, large subunit	Carbamoyl-phosphate synthase, large subunit
HOG0000200	-2	Zinc finger, ZZ-type superfamily	-	THAP-type zinc finger
HOG0000202	-4	-	D-isomer specific 2-hydroxyacid dehydrogenase, catalytic domain	Ribonuclease H superfamily
HOG0000013	-4	-	Ribonuclease H superfamily	-
HOG0000173	-2	Envelope fusion protein-like	-	-
HOG0000158	-3	Harbinger transposase-derived nuclease domain	-	-
HOG0000202	-4	C-terminal binding protein	-	-
HOG0000084	-7	Myosin head, motor domain	Myosin head, motor domain	Myosin tail

## Sheet: Pe_gossypiella
Hierarchical_Orthogroup	change_of_copy_number	annotated function
HOG0000057	+34	PiggyBac transposable element-derived protein
HOG0000065	+31	Nuclear apoptosis-inducing factor 1
HOG0000095	+25	Glycosyl transferase family 10
HOG0000104	+23	Retrotransposon, Pao
HOG0000104	+23	Protein of unknown function DUF1759
HOG0000113	+22	Zinc finger, CCHC-type superfamily
HOG0000113	+22	Endonuclease/exonuclease/phosphatase superfamily
HOG0000094	+22	Carbamoyl-phosphate synthase, large subunit
HOG0000129	+21	Ribonuclease H superfamily
HOG0000129	+21	Retrotransposon, Pao
HOG0000127	+21	Ribonuclease H superfamily
HOG0000127	+21	Retrotransposon, Pao
HOG0000127	+21	Protein of unknown function DUF1759
HOG0000189	+18	Zinc finger, CCHC-type superfamily
HOG0000189	+18	Reverse transcriptase domain
HOG0000189	+18	Endonuclease/exonuclease/phosphatase superfamily
HOG0000158	+18	Putative nuclease HARBI1-like
HOG0000158	+18	Harbinger transposase-derived nuclease domain
HOG0000151	+18	Zinc finger, CCHC-type superfamily
HOG0000214	+17	Ribonuclease H superfamily
HOG0000214	+17	Retrotransposon, Pao
HOG0000214	+17	Integrase zinc-binding domain
HOG0000173	+17	Ribonuclease H superfamily
HOG0000173	+17	Envelope fusion protein-like
HOG0000242	+16	Retrotransposon, Pao
HOG0000105	+16	Histone H2B
HOG0000099	+16	Zinc finger, CCHC-type superfamily
HOG0000099	+16	Zinc finger, CCHC-type
HOG0000059	+15	Histone H2A
HOG0000243	+14	Retrotransposon, Pao
HOG0000200	+14	Zinc finger, ZZ-type superfamily
HOG0000200	+14	THAP-type zinc finger
HOG0000314	+13	Ribonuclease H superfamily
HOG0000314	+13	Retrotransposon, Pao
HOG0000314	+13	Protein of unknown function DUF1759
HOG0000250	+13	Retrotransposon, Pao
HOG0000414	+12	Zinc finger, CCHC-type superfamily
HOG0000413	+12	CGG triplet repeat-binding protein 1
HOG0000309	+12	PiggyBac transposable element-derived protein
HOG0000284	+12	Domain of unknown function DUF5641
HOG0000479	+11	PD-(D/E)XK endonuclease-like domain superfamily
HOG0000478	+11	Retrotransposon, Pao
HOG0000478	+11	Protein of unknown function DUF1759
HOG0000478	+11	Peptidase aspartic, putative
HOG0000478	+11	Domain of unknown function DUF5641
HOG0000240	+11	BEN domain
HOG0000180	+11	Reverse transcriptase/Diguanylate cyclase domain
HOG0000013	+10	Ribonuclease H superfamily
HOG0000723	+9	Retrotransposon, Pao
HOG0000723	+9	Domain of unknown function DUF5641
HOG0000721	+9	Retrotransposon, Pao
HOG0000595	+9	Protein of unknown function DUF1759
HOG0000358	+9	Potassium channel, inwardly rectifying, Kir
HOG0000340	+9	Dipeptidylpeptidase IV, N-terminal domain
HOG0000187	+9	Zinc knuckle CX2CX3GHX4C
HOG0000187	+9	Zinc finger, CCHC-type superfamily
HOG0000187	+9	Zinc finger, CCHC-type
HOG0000079	+9	Zinc finger, CCHC-type superfamily
HOG0000079	+9	Zinc finger, CCHC-type
HOG0000079	+9	Integrase zinc-binding domain
HOG0000926	+8	Retrotransposon, Pao
HOG0000925	+8	Protein of unknown function DUF1759
HOG0000720	+8	Harbinger transposase-derived nuclease domain
HOG0000401	+8	Protein kinase-like domain superfamily
HOG0000359	+8	Leucine-rich repeat domain superfamily
HOG0001200	+7	Ribonuclease H superfamily
HOG0001200	+7	Retrotransposon, Pao
HOG0001200	+7	Protein of unknown function DUF1759
HOG0001199	+7	Citrate transporter-like domain
HOG0001198	+7	Integrase-like, catalytic domain superfamily
HOG0000927	+7	MADF domain
HOG0000457	+7	Aldo-keto reductase family 2E
HOG0000393	+7	His-Me finger superfamily
HOG0000346	+7	Histone H3/CENP-A
HOG0000202	+7	C-terminal binding protein
HOG0000091	+7	Ribonuclease H superfamily
HOG0000091	+7	Reverse transcriptase domain
HOG0001702	+6	Chorion protein
HOG0001698	+6	Retrotransposon, Pao
HOG0001106	+6	Retrotransposon, Pao
HOG0001106	+6	Domain of unknown function DUF5641
HOG0000704	+6	LIM domain-binding protein 2
HOG0000577	+6	Ion channel regulatory protein, UNC-93
HOG0000575	+6	Peptidase S1, PA clan
HOG0000504	+6	Fatty acyl-CoA reductase
HOG0000503	+6	TspO/MBR-related superfamily
HOG0000444	+6	Scramblase
HOG0000396	+6	Sarcoglycan alpha/epsilon
HOG0002717	+5	Endonuclease/exonuclease/phosphatase superfamily
HOG0002717	+5	Chorion protein
HOG0002716	+5	Putative nuclease HARBI1-like
HOG0002715	+5	Ribonuclease H superfamily
HOG0002714	+5	Retrotransposon, Pao
HOG0002714	+5	Domain of unknown function DUF5641
HOG0002711	+5	Ribonuclease H superfamily
HOG0002711	+5	Retrotransposon, Pao
HOG0001677	+5	Papain-like cysteine peptidase superfamily
HOG0001677	+5	Papain-like cysteine endopeptidase
HOG0001248	+5	Retrotransposon, Pao
HOG0001248	+5	Peptidase aspartic, putative
HOG0000910	+5	Tropomyosin
HOG0000904	+5	Fatty acyl-CoA reductase
HOG0000730	+5	Zinc finger, AD-type
HOG0000703	+5	Chitin binding domain
HOG0000695	+5	Acyltransferase ChoActase/COT/CPT
HOG0000694	+5	Peptidase S54, rhomboid domain
HOG0000665	+5	Rossmann-like alpha/beta/alpha sandwich fold
HOG0000651	+5	Domain of unknown function DUF4706
HOG0000641	+5	Dystroglycan, C-terminal
HOG0000634	+5	P-loop containing nucleoside triphosphate hydrolase
HOG0000573	+5	Peptidase S1, PA clan
HOG0000422	+5	Na+ channel auxiliary subunit TipE
HOG0000185	+5	Aspartic peptidase domain superfamily
HOG0000082	+5	Zinc knuckle CX2CX3GHX4C
HOG0000082	+5	Zinc finger, CCHC-type superfamily
HOG0000082	+5	Zinc finger, CCHC-type
HOG0000082	+5	Integrase zinc-binding domain
HOG0001194	+4	Protein of unknown function DUF1759
HOG0000911	+4	Glycoside hydrolase, family 22
HOG0000869	+4	Potassium channel, voltage-dependent, EAG/ELK/ERG
HOG0000708	+4	Alpha/Beta hydrolase fold
HOG0000510	+4	Alpha/Beta hydrolase fold
HOG0000258	+4	Hepatocyte growth factor-regulated tyrosine kinase substrate/VPS27
HOG0000109	+4	Reverse transcriptase domain
HOG0000598	+3	Glycosyltransferase family 92
HOG0000566	+2	MADF domain
HOG0000342	-2	DDE superfamily endonuclease domain
HOG0000156	-2	Toll-like receptor
HOG0000152	-2	Catalase core domain
HOG0000125	-2	Endonuclease/exonuclease/phosphatase superfamily
HOG0000074	-2	Alpha/Beta hydrolase fold
HOG0000062	-2	Transposase, L1
HOG0000060	-2	Transposase, L1
HOG0000171	-3	Cytochrome P450 superfamily
HOG0000108	-3	Alpha/Beta hydrolase fold
HOG0000073	-4	Cytochrome P450 superfamily
HOG0000033	-4	Ribonuclease H superfamily
