# Supplementary material for: Evolutionary genomics of three agricultural pest moths reveals rapid evolution of host adaptation and immune-related genes
Source: Gigascience. 2024 Jan 2;13:giad103. doi: 10.1093/gigascience/giad103 (PMC10759296; doi:10.1093/gigascience/giad103)
Supplement: giad103_Supplemental_Files [file giad103_supplemental_files.zip › Table_S4_immunity_HOGs.xlsx]

## Sheet: immunity
Species	HOG_ID	size_change	Annotated_functions	Category	References
Ph_operculella	HOG0000061	+34	Gamma interferon inducible lysosomal thiol reductase GILT	Gamma interferon
Ph_operculella	HOG0000355	+5	Gamma interferon inducible lysosomal thiol reductase GILT	Gamma interferon
Ph_operculella	HOG0000896	+3	Gamma interferon inducible lysosomal thiol reductase GILT	Gamma interferon
Ph_operculella	HOG0000889	+3	Pacifastin domain	Pacifastin	Gulley et al., 2013
Ph_operculella	HOG0000400	+4	PiggyBac transposable element-derived protein	PiggyBac
Ph_operculella	HOG0000411	+3	PiggyBac transposable element-derived protein	PiggyBac
Ph_operculella	HOG0000400	+4	PiggyBac transposable element-derived protein	PiggyBac
Ph_operculella	HOG0000411	+3	PiggyBac transposable element-derived protein	PiggyBac
Ph_operculella	HOG0000046	+34	Ribonuclease H superfamily	Retrotransposon, Pao	Eleftherianos et al., 2006
Ph_operculella	HOG0000033	+31	Ribonuclease H superfamily	Retrotransposon, Pao	Eleftherianos et al., 2006
Ph_operculella	HOG0000481	+12	Ribonuclease H superfamily	Retrotransposon, Pao	Eleftherianos et al., 2006
Ph_operculella	HOG0000586	+8	Ribonuclease H superfamily	Retrotransposon, Pao	Eleftherianos et al., 2006
Ph_operculella	HOG0000264	+6	Ribonuclease H superfamily	Retrotransposon, Pao	Eleftherianos et al., 2006
Ph_operculella	HOG0000232	+3	Ribonuclease H superfamily	Retrotransposon, Pao	Eleftherianos et al., 2006
Ph_operculella	HOG0000061	+34	Reverse transcriptase domain	Retrotransposon, Pao
Ph_operculella	HOG0000159	+21	Reverse transcriptase domain	Retrotransposon, Pao
Ph_operculella	HOG0000141	+21	Reverse transcriptase domain	Retrotransposon, Pao
Ph_operculella	HOG0000007	+21	Reverse transcriptase domain	Retrotransposon, Pao
Ph_operculella	HOG0000126	+19	Reverse transcriptase domain	Retrotransposon, Pao
Ph_operculella	HOG0000102	+14	Reverse transcriptase domain	Retrotransposon, Pao
Ph_operculella	HOG0000335	+12	Reverse transcriptase domain	Retrotransposon, Pao
Ph_operculella	HOG0000564	+10	Reverse transcriptase domain	Retrotransposon, Pao
Ph_operculella	HOG0001124	+7	Reverse transcriptase domain	Retrotransposon, Pao
Ph_operculella	HOG0002726	+6	Reverse transcriptase domain	Retrotransposon, Pao
Ph_operculella	HOG0002723	+6	Reverse transcriptase domain	Retrotransposon, Pao
Ph_operculella	HOG0002720	+6	Reverse transcriptase domain	Retrotransposon, Pao
Ph_operculella	HOG0000357	+6	Reverse transcriptase domain	Retrotransposon, Pao
Ph_operculella	HOG0004976	+5	Reverse transcriptase domain	Retrotransposon, Pao
Ph_operculella	HOG0000385	+4	Reverse transcriptase domain	Retrotransposon, Pao
Ph_operculella	HOG0000006	+4	Reverse transcriptase domain	Retrotransposon, Pao
Ph_operculella	HOG0001703	+3	Reverse transcriptase domain	Retrotransposon, Pao
Ph_operculella	HOG0000002	+85	Aspartic peptidase domain superfamily	Retrotransposon, Pao	Eleftherianos et al., 2006
Ph_operculella	HOG0000112	+23	Aspartic peptidase domain superfamily	Retrotransposon, Pao	Eleftherianos et al., 2006
Ph_operculella	HOG0000278	+11	Aspartic peptidase domain superfamily	Retrotransposon, Pao	Eleftherianos et al., 2006
Ph_operculella	HOG0000724	+10	Aspartic peptidase domain superfamily	Retrotransposon, Pao	Eleftherianos et al., 2006
Ph_operculella	HOG0000185	+9	Aspartic peptidase domain superfamily	Retrotransposon, Pao	Eleftherianos et al., 2006
Ph_operculella	HOG0000436	+8	Aspartic peptidase domain superfamily	Retrotransposon, Pao	Eleftherianos et al., 2006
Ph_operculella	HOG0001201	+7	Aspartic peptidase domain superfamily	Retrotransposon, Pao	Eleftherianos et al., 2006
Ph_operculella	HOG0002722	+6	Aspartic peptidase domain superfamily	Retrotransposon, Pao	Eleftherianos et al., 2006
Ph_operculella	HOG0000637	+6	Aspartic peptidase domain superfamily	Retrotransposon, Pao	Eleftherianos et al., 2006
Ph_operculella	HOG0009943	+4	Aspartic peptidase domain superfamily	Retrotransposon, Pao	Eleftherianos et al., 2006
Ph_operculella	HOG0001656	+3	Aspartic peptidase domain superfamily	Retrotransposon, Pao	Eleftherianos et al., 2006
Ph_operculella	HOG0000367	+3	Aspartic peptidase domain superfamily	Retrotransposon, Pao	Eleftherianos et al., 2006
Ph_operculella	HOG0000585	-2	Aspartic peptidase domain superfamily	Retrotransposon, Pao	Eleftherianos et al., 2006
Ph_operculella	HOG0004957	+4	DDE superfamily endonuclease domain	Retrotransposon, Pao	Eleftherianos et al., 2006
Ph_operculella	HOG0000046	+34	Ribonuclease H-like superfamily	Retrotransposon, Pao	Eleftherianos et al., 2006
Ph_operculella	HOG0000033	+31	Ribonuclease H-like superfamily	Retrotransposon, Pao	Eleftherianos et al., 2006
Ph_operculella	HOG0000586	+8	Ribonuclease H-like superfamily	Retrotransposon, Pao	Eleftherianos et al., 2006
Ph_operculella	HOG0001705	+7	Retrotransposon, Pao	Retrotransposon, Pao	Zhang et al., 2021	Breugelmans et al, 2009
Ph_operculella	HOG0002533	+5	Retrotransposon, Pao	Retrotransposon, Pao	Zhang et al., 2021	Breugelmans et al, 2009
Ph_operculella	HOG0002574	+4	Retrotransposon, Pao	Retrotransposon, Pao	Zhang et al., 2021	Breugelmans et al, 2009
Ph_operculella	HOG0000002	+85	Peptidase aspartic, putative	Retrotransposon, Pao	Kongton et al., 2014
Ph_operculella	HOG0000096	+27	Peptidase aspartic, putative	Retrotransposon, Pao	Kongton et al., 2014
Ph_operculella	HOG0000103	+24	Peptidase aspartic, putative	Retrotransposon, Pao	Kongton et al., 2014
Ph_operculella	HOG0001705	+7	Peptidase aspartic, putative	Retrotransposon, Pao	Kongton et al., 2014
Ph_operculella	HOG0001201	+7	Peptidase aspartic, putative	Retrotransposon, Pao	Kongton et al., 2014
Ph_operculella	HOG0002725	+6	Peptidase aspartic, putative	Retrotransposon, Pao	Kongton et al., 2014
Ph_operculella	HOG0004974	+5	Peptidase aspartic, putative	Retrotransposon, Pao	Kongton et al., 2014
Ph_operculella	HOG0004972	+5	Peptidase aspartic, putative	Retrotransposon, Pao	Kongton et al., 2014
Ph_operculella	HOG0002574	+4	Peptidase aspartic, putative	Retrotransposon, Pao	Kongton et al., 2014
Ph_operculella	HOG0000064	+30	GAG-pre-integrase domain	Retrotransposon, Pao
Ph_operculella	HOG0000070	+26	GAG-pre-integrase domain	Retrotransposon, Pao
Ph_operculella	HOG0000112	+23	Retrotransposon gag domain	Retrotransposon, Pao
Ph_operculella	HOG0000436	+8	Retrotransposon gag domain	Retrotransposon, Pao
Ph_operculella	HOG0001706	+7	Retrotransposon gag domain	Retrotransposon, Pao
Ph_operculella	HOG0004978	+5	Retrotransposon gag domain	Retrotransposon, Pao
Ph_operculella	HOG0000062	+17	Transposase, L1	Retrotransposon, Pao
Ph_operculella	HOG0000060	+12	Transposase, L1	Retrotransposon, Pao
Ph_operculella	HOG0001204	+8	Transposase, L1	Retrotransposon, Pao
Ph_operculella	HOG0000306	+7	Transposase, L1	Retrotransposon, Pao
Ph_operculella	HOG0000231	+6	Transposase, L1	Retrotransposon, Pao
Ph_operculella	HOG0002669	+5	Transposase, L1	Retrotransposon, Pao
Ph_operculella	HOG0009949	+4	Transposase, L1	Retrotransposon, Pao
Ph_operculella	HOG0009947	+4	Transposase, L1	Retrotransposon, Pao
Ph_operculella	HOG0001692	+4	Transposase, L1	Retrotransposon, Pao
Ph_operculella	HOG0002692	+3	Transposase, L1	Retrotransposon, Pao
Ph_operculella	HOG0001193	+3	Transposase, L1	Retrotransposon, Pao
Ph_operculella	HOG0001176	+3	Transposase, L1	Retrotransposon, Pao
Ph_operculella	HOG0000486	+1	Transposase, L1	Retrotransposon, Pao
Ph_operculella	HOG0000546	+5	Serpin superfamily, domain 1	Serpin	Gulley et al., 2013
Ph_operculella	HOG0000546	+5	Serpin superfamily, domain 1	Serpin	Gulley et al., 2013
Ph_operculella	HOG0000002	+85	Leucine-rich repeat domain superfamily	Toll	Gulley et al., 2013
Ph_operculella	HOG0000278	+11	Ty3 transposon capsid-like protein	Ty3 transposon
Ph_operculella	HOG0000637	+6	Ty3 transposon capsid-like protein	Ty3 transposon
K_lycopersicella	HOG0000147	+10	PiggyBac transposable element-derived protein	PiggyBac
K_lycopersicella	HOG0000252	+7	PiggyBac transposable element-derived protein	PiggyBac
K_lycopersicella	HOG0000334	+2	PiggyBac transposable element-derived protein	PiggyBac
K_lycopersicella	HOG0000147	+10	PiggyBac transposable element-derived protein	PiggyBac
K_lycopersicella	HOG0000252	+7	PiggyBac transposable element-derived protein	PiggyBac
K_lycopersicella	HOG0000334	+2	PiggyBac transposable element-derived protein	PiggyBac
K_lycopersicella	HOG0000140	+11	Ribonuclease H superfamily	Retrotransposon, Pao	Eleftherianos et al., 2006
K_lycopersicella	HOG0000201	+8	Ribonuclease H superfamily	Retrotransposon, Pao	Eleftherianos et al., 2006
K_lycopersicella	HOG0000899	+7	Ribonuclease H superfamily	Retrotransposon, Pao	Eleftherianos et al., 2006
K_lycopersicella	HOG0001657	+6	Ribonuclease H superfamily	Retrotransposon, Pao	Eleftherianos et al., 2006
K_lycopersicella	HOG0000199	+6	Ribonuclease H superfamily	Retrotransposon, Pao	Eleftherianos et al., 2006
K_lycopersicella	HOG0000468	+4	Ribonuclease H superfamily	Retrotransposon, Pao	Eleftherianos et al., 2006
K_lycopersicella	HOG0002667	+3	Ribonuclease H superfamily	Retrotransposon, Pao	Eleftherianos et al., 2006
K_lycopersicella	HOG0001125	+3	Ribonuclease H superfamily	Retrotransposon, Pao	Eleftherianos et al., 2006
K_lycopersicella	HOG0000131	+1	Ribonuclease H superfamily	Retrotransposon, Pao	Eleftherianos et al., 2006
K_lycopersicella	HOG0000083	+17	Reverse transcriptase domain	Retrotransposon, Pao
K_lycopersicella	HOG0000209	+11	Reverse transcriptase domain	Retrotransposon, Pao
K_lycopersicella	HOG0000581	+10	Reverse transcriptase domain	Retrotransposon, Pao
K_lycopersicella	HOG0000125	+5	Reverse transcriptase domain	Retrotransposon, Pao
K_lycopersicella	HOG0000218	+2	Reverse transcriptase domain	Retrotransposon, Pao
K_lycopersicella	HOG0000582	-2	Reverse transcriptase domain	Retrotransposon, Pao
K_lycopersicella	HOG0000877	+7	DDE superfamily endonuclease domain	Retrotransposon, Pao
K_lycopersicella	HOG0000260	+5	DDE superfamily endonuclease domain	Retrotransposon, Pao
K_lycopersicella	HOG0000291	+4	DDE superfamily endonuclease domain	Retrotransposon, Pao
K_lycopersicella	HOG0000259	+4	DDE superfamily endonuclease domain	Retrotransposon, Pao
K_lycopersicella	HOG0000342	+3	DDE superfamily endonuclease domain	Retrotransposon, Pao
K_lycopersicella	HOG0000363	+11	Ribonuclease H-like superfamily	Retrotransposon, Pao
K_lycopersicella	HOG0001675	+7	Ribonuclease H-like superfamily	Retrotransposon, Pao
K_lycopersicella	HOG0001177	+7	Ribonuclease H-like superfamily	Retrotransposon, Pao
K_lycopersicella	HOG0002661	+6	Ribonuclease H-like superfamily	Retrotransposon, Pao
K_lycopersicella	HOG0001661	+7	Transposase, L1	Retrotransposon, Pao
K_lycopersicella	HOG0000464	+6	Transposase, L1	Retrotransposon, Pao
K_lycopersicella	HOG0001220	+5	Transposase, L1	Retrotransposon, Pao
K_lycopersicella	HOG0000283	+2	Transposase, L1	Retrotransposon, Pao
K_lycopersicella	HOG0000566	+3	MADF domain	Retrotransposon, Pao
K_lycopersicella	HOG0000209	+11	Serpin superfamily	Serpin	Gulley et al., 2013
K_lycopersicella	HOG0000156	-4	Toll-like receptor	Toll
Ph_operculella	HOG0000256	+7	Immunoglobulin-like fold	Immunoglobulin
Ph_operculella	HOG0000256	+7	Immunoglobulin-like domain superfamily	Immunoglobulin
Ph_operculella	HOG0000334	+2	PiggyBac transposable element-derived protein	PiggyBac
Ph_operculella	HOG0000334	+2	PiggyBac transposable element-derived protein	PiggyBac
Ph_operculella	HOG0000011	+13	Ribonuclease H superfamily	Retrotransposon, Pao	Eleftherianos et al., 2006
Ph_operculella	HOG0000210	+9	Ribonuclease H superfamily	Retrotransposon, Pao	Eleftherianos et al., 2006
Ph_operculella	HOG0000921	+8	Ribonuclease H superfamily	Retrotransposon, Pao	Eleftherianos et al., 2006
Ph_operculella	HOG0001694	+4	Ribonuclease H superfamily	Retrotransposon, Pao	Eleftherianos et al., 2006
Ph_operculella	HOG0000906	+3	Ribonuclease H superfamily	Retrotransposon, Pao	Eleftherianos et al., 2006
Ph_operculella	HOG0000201	-2	Ribonuclease H superfamily	Retrotransposon, Pao	Eleftherianos et al., 2006
Ph_operculella	HOG0000068	+15	Reverse transcriptase domain	Retrotransposon, Pao
Ph_operculella	HOG0000477	+12	Reverse transcriptase domain	Retrotransposon, Pao
Ph_operculella	HOG0000589	+11	Reverse transcriptase domain	Retrotransposon, Pao
Ph_operculella	HOG0000109	+6	Reverse transcriptase domain	Retrotransposon, Pao
Ph_operculella	HOG0000582	+5	Reverse transcriptase domain	Retrotransposon, Pao
Ph_operculella	HOG0000125	+5	Reverse transcriptase domain	Retrotransposon, Pao
Ph_operculella	HOG0001175	+4	Reverse transcriptase domain	Retrotransposon, Pao
Ph_operculella	HOG0000332	+4	Reverse transcriptase domain	Retrotransposon, Pao
Ph_operculella	HOG0002665	+3	Reverse transcriptase domain	Retrotransposon, Pao
Ph_operculella	HOG0004955	+4	Aspartic peptidase domain superfamily	Retrotransposon, Pao
Ph_operculella	HOG0000838	+4	DDE superfamily endonuclease domain	Retrotransposon, Pao
Ph_operculella	HOG0000412	+6	Retrotransposon, Pao	Retrotransposon, Pao	Zhang et al., 2021	Breugelmans et al, 2009
Ph_operculella	HOG0000412	+6	Peptidase aspartic, putative	Retrotransposon, Pao	Kongton et al., 2014
Ph_operculella	HOG0000922	+8	Transposase, L1	Retrotransposon, Pao
Ph_operculella	HOG0000919	+8	Transposase, L1	Retrotransposon, Pao
Ph_operculella	HOG0001689	+7	Transposase, L1	Retrotransposon, Pao
Ph_operculella	HOG0000163	+7	Transposase, L1	Retrotransposon, Pao
Ph_operculella	HOG0004943	+5	Transposase, L1	Retrotransposon, Pao
Ph_operculella	HOG0004938	+5	Transposase, L1	Retrotransposon, Pao
Ph_operculella	HOG0002677	+5	Transposase, L1	Retrotransposon, Pao
Ph_operculella	HOG0000716	+5	Transposase, L1	Retrotransposon, Pao
Ph_operculella	HOG0000276	+5	Transposase, L1	Retrotransposon, Pao
Ph_operculella	HOG0009896	+4	Transposase, L1	Retrotransposon, Pao
Ph_operculella	HOG0004950	+4	Transposase, L1	Retrotransposon, Pao
Ph_operculella	HOG0000914	+4	Transposase, L1	Retrotransposon, Pao
Ph_operculella	HOG0000873	+4	Transposase, L1	Retrotransposon, Pao
Ph_operculella	HOG0000918	+3	Transposase, L1	Retrotransposon, Pao
Ph_operculella	HOG0000060	+3	Transposase, L1	Retrotransposon, Pao
Ph_operculella	HOG0000416	+2	Transposase, L1	Retrotransposon, Pao
Ph_operculella	HOG0000565	+9	MADF domain	Retrotransposon, Pao
Ph_operculella	HOG0002690	+5	MADF domain	Retrotransposon, Pao
Ph_operculella	HOG0000156	+7	Toll-like receptor	Toll
Ph_operculella	HOG0000156	+7	Leucine-rich repeat domain superfamily	Toll	Gulley et al., 2013
Pe_gossypiella	HOG0000057	+34	PiggyBac transposable element-derived protein	PiggyBac
Pe_gossypiella	HOG0000309	+12	PiggyBac transposable element-derived protein	PiggyBac
Pe_gossypiella	HOG0000057	+34	PiggyBac transposable element-derived protein	PiggyBac
Pe_gossypiella	HOG0000309	+12	PiggyBac transposable element-derived protein	PiggyBac
Pe_gossypiella	HOG0000129	+21	Ribonuclease H superfamily	Retrotransposon, Pao	Eleftherianos et al., 2006
Pe_gossypiella	HOG0000127	+21	Ribonuclease H superfamily	Retrotransposon, Pao	Eleftherianos et al., 2006
Pe_gossypiella	HOG0000214	+17	Ribonuclease H superfamily	Retrotransposon, Pao	Eleftherianos et al., 2006
Pe_gossypiella	HOG0000173	+17	Ribonuclease H superfamily	Retrotransposon, Pao	Eleftherianos et al., 2006
Pe_gossypiella	HOG0000314	+13	Ribonuclease H superfamily	Retrotransposon, Pao	Eleftherianos et al., 2006
Pe_gossypiella	HOG0000013	+10	Ribonuclease H superfamily	Retrotransposon, Pao	Eleftherianos et al., 2006
Pe_gossypiella	HOG0001200	+7	Ribonuclease H superfamily	Retrotransposon, Pao	Eleftherianos et al., 2006
Pe_gossypiella	HOG0000091	+7	Ribonuclease H superfamily	Retrotransposon, Pao	Eleftherianos et al., 2006
Pe_gossypiella	HOG0002715	+5	Ribonuclease H superfamily	Retrotransposon, Pao	Eleftherianos et al., 2006
Pe_gossypiella	HOG0002711	+5	Ribonuclease H superfamily	Retrotransposon, Pao	Eleftherianos et al., 2006
Pe_gossypiella	HOG0000033	-4	Ribonuclease H superfamily	Retrotransposon, Pao	Eleftherianos et al., 2006
Pe_gossypiella	HOG0000189	+18	Reverse transcriptase domain	Retrotransposon, Pao
Pe_gossypiella	HOG0000091	+7	Reverse transcriptase domain	Retrotransposon, Pao
Pe_gossypiella	HOG0000109	+4	Reverse transcriptase domain	Retrotransposon, Pao
Pe_gossypiella	HOG0000185	+5	Aspartic peptidase domain superfamily	Retrotransposon, Pao	Eleftherianos et al., 2006
Pe_gossypiella	HOG0000342	-2	DDE superfamily endonuclease domain	Retrotransposon, Pao
Pe_gossypiella	HOG0000104	+23	Retrotransposon, Pao	Retrotransposon, Pao	Zhang et al., 2021	Breugelmans et al, 2009
Pe_gossypiella	HOG0000129	+21	Retrotransposon, Pao	Retrotransposon, Pao	Zhang et al., 2021	Breugelmans et al, 2009
Pe_gossypiella	HOG0000127	+21	Retrotransposon, Pao	Retrotransposon, Pao	Zhang et al., 2021	Breugelmans et al, 2009
Pe_gossypiella	HOG0000214	+17	Retrotransposon, Pao	Retrotransposon, Pao	Zhang et al., 2021	Breugelmans et al, 2009
Pe_gossypiella	HOG0000242	+16	Retrotransposon, Pao	Retrotransposon, Pao	Zhang et al., 2021	Breugelmans et al, 2009
Pe_gossypiella	HOG0000243	+14	Retrotransposon, Pao	Retrotransposon, Pao	Zhang et al., 2021	Breugelmans et al, 2009
Pe_gossypiella	HOG0000314	+13	Retrotransposon, Pao	Retrotransposon, Pao	Zhang et al., 2021	Breugelmans et al, 2009
Pe_gossypiella	HOG0000250	+13	Retrotransposon, Pao	Retrotransposon, Pao	Zhang et al., 2021	Breugelmans et al, 2009
Pe_gossypiella	HOG0000478	+11	Retrotransposon, Pao	Retrotransposon, Pao	Zhang et al., 2021	Breugelmans et al, 2009
Pe_gossypiella	HOG0000723	+9	Retrotransposon, Pao	Retrotransposon, Pao	Zhang et al., 2021	Breugelmans et al, 2009
Pe_gossypiella	HOG0000721	+9	Retrotransposon, Pao	Retrotransposon, Pao	Zhang et al., 2021	Breugelmans et al, 2009
Pe_gossypiella	HOG0000926	+8	Retrotransposon, Pao	Retrotransposon, Pao	Zhang et al., 2021	Breugelmans et al, 2009
Pe_gossypiella	HOG0001200	+7	Retrotransposon, Pao	Retrotransposon, Pao	Zhang et al., 2021	Breugelmans et al, 2009
Pe_gossypiella	HOG0001698	+6	Retrotransposon, Pao	Retrotransposon, Pao	Zhang et al., 2021	Breugelmans et al, 2009
Pe_gossypiella	HOG0001106	+6	Retrotransposon, Pao	Retrotransposon, Pao	Zhang et al., 2021	Breugelmans et al, 2009
Pe_gossypiella	HOG0002714	+5	Retrotransposon, Pao	Retrotransposon, Pao	Zhang et al., 2021	Breugelmans et al, 2009
Pe_gossypiella	HOG0002711	+5	Retrotransposon, Pao	Retrotransposon, Pao	Zhang et al., 2021	Breugelmans et al, 2009
Pe_gossypiella	HOG0001248	+5	Retrotransposon, Pao	Retrotransposon, Pao	Zhang et al., 2021	Breugelmans et al, 2009
Pe_gossypiella	HOG0000180	+11	Reverse transcriptase/Diguanylate cyclase domain	Retrotransposon, Pao
Pe_gossypiella	HOG0000478	+11	Peptidase aspartic, putative	Retrotransposon, Pao	Kongton et al., 2014
Pe_gossypiella	HOG0001248	+5	Peptidase aspartic, putative	Retrotransposon, Pao	Kongton et al., 2014
Pe_gossypiella	HOG0000062	-2	Transposase, L1	Retrotransposon, Pao
Pe_gossypiella	HOG0000060	-2	Transposase, L1	Retrotransposon, Pao
Pe_gossypiella	HOG0000927	+7	MADF domain	Retrotransposon, Pao
Pe_gossypiella	HOG0000566	+2	MADF domain	Retrotransposon, Pao
Pe_gossypiella	HOG0000156	-2	Toll-like receptor	Toll
Pe_gossypiella	HOG0000359	+8	Leucine-rich repeat domain superfamily	Toll	Gulley et al., 2013
