# Supplementary material for: Evolutionary genomics of three agricultural pest moths reveals rapid evolution of host adaptation and immune-related genes
Source: Gigascience. 2024 Jan 2;13:giad103. doi: 10.1093/gigascience/giad103 (PMC10759296; doi:10.1093/gigascience/giad103)
Supplement: giad103_Supplemental_Files [file giad103_supplemental_files.zip › Table_S5_host_adaptation_HOGs.xlsx]

## Sheet: host_adaptation
Species	HOG_ID	size_change	Annotated_functions	Category	References
P_operculella	HOG0000076	+8	Gustatory receptor	host plant detection	Agnihotri et al, 2016
P_operculella	HOG0000544	+2	ABC transporter C family, six-transmembrane helical domain 2
P_gossypiella	HOG0000152	-2	Catalase core domain		Felton and Duffey, 1991
P_operculella	HOG0000861	-2	Catalase core domain		Felton and Duffey, 1991
P_operculella	HOG0000152	+3	Catalase superfamily		Felton and Duffey, 1991
P_operculella	HOG0000073	-3	Cytochrome P450 superfamily		Scott et al., 1998
P_absoluta	HOG0000073	+3	Cytochrome P450 superfamily		Scott et al., 1998
P_gossypiella	HOG0000073	-4	Cytochrome P450 superfamily		Scott et al., 1998
P_operculella	HOG0000159	+21	Cytochrome P450 superfamily		Scott et al., 1998
K_lycopersicella	HOG0000171	-2	Cytochrome P450 superfamily		Scott et al., 1998
P_absoluta	HOG0000171	+2	Cytochrome P450 superfamily		Scott et al., 1998
P_gossypiella	HOG0000171	-3	Cytochrome P450 superfamily		Scott et al., 1998
P_absoluta	HOG0000424	+6	Cytochrome P450 superfamily		Scott et al., 1998
P_absoluta	HOG0000817	+4	Cytochrome P450 superfamily		Scott et al., 1998
K_lycopersicella	HOG0001167	+3	Cytochrome P450 superfamily		Scott et al., 1998
P_absoluta	HOG0000086	-2	Ecdysteroid kinase-like		Scanlan et al., 2020
P_operculella	HOG0000153	+14	Ecdysteroid kinase-like		Scanlan et al., 2020
P_operculella	HOG0000588	+9	Ecdysteroid kinase-like		Scanlan et al., 2020
P_operculella	HOG0002241	+2	Ecdysteroid kinase-like		Scanlan et al., 2020
P_absoluta	HOG0000087	+3	Epoxide hydrolase		Taniai et al., 2002
P_operculella	HOG0000220	+3	Glucose-methanol-choline oxidoreductase		Rahfeld et al., 2014	Mullin, 1988
P_operculella	HOG0000330	+8	Glucose-methanol-choline oxidoreductase		Rahfeld et al., 2014	Mullin, 1988
K_lycopersicella	HOG0001184	+3	Glucose-methanol-choline oxidoreductase		Rahfeld et al., 2014	Mullin, 1988
P_operculella	HOG0000308	+3	Insect cuticle protein		Fang et al., 2015	Breeschoten et al., 2022
K_lycopersicella	HOG0000308	-2	Insect cuticle protein		Fang et al., 2015	Breeschoten et al., 2022
P_operculella	HOG0000077	+5	UDP-glucuronosyl/UDP-glucosyltransferase		Ahmd and Hopkins, 1993	Breeschoten et al., 2022
P_operculella	HOG0000374	+2	UDP-glucuronosyl/UDP-glucosyltransferase		Ahmd and Hopkins, 1993	Breeschoten et al., 2022
K_lycopersicella	HOG0000312	-2	Serine proteases, trypsin domain		Mahdavi et al., 2013
P_absoluta	HOG0000312	+4	Serine proteases, trypsin domain		Mahdavi et al., 2013
P_operculella	HOG0000286	+4	Peptidase S1, PA clan
P_operculella	HOG0001696	+6	Peptidase S1, PA clan
P_absoluta	HOG0001694	+4	Peptidase S1, PA clan
P_absoluta	HOG0000780	+3	Peptidase S1, PA clan
P_gossypiella	HOG0000575	+6	Peptidase S1, PA clan
P_gossypiella	HOG0000573	+5	Peptidase S1, PA clan

## Sheet: detection
	HOG0000076	-3
	076
Pe_gossypiella	-1	-1
Ph_absoluta	+2	0
K_lycopersicella	-6	1
Ph_operculella	+8	3
	Gustatory receptor	7
		9
		11
		13
		15
		17
		19
		21
		23

## Sheet: detoxification
	HOG0000544	HOG0000152	HOG0000861	HOG0000073	HOG0000159	HOG0000171	HOG0000424	HOG0000817	HOG0001167	HOG0000086	HOG0000153	HOG0000588	HOG0002241	HOG0000087	HOG0000220	HOG0000330	HOG0001184	HOG0000308	HOG0000077	HOG0000374		-3
	544	152	861	073	159	171	424	817	167	086	153	588	2241	087	220	330	1184	308	077	374		-1
Pe_gossypiella	-1	-2	-1	-4	-1	-3	-1	0	-1	+1	-1	0	0	-1	-1	-1	-1	+1	-1	-1		0
Ph_absoluta	-1	-1	1	3	-1	+2	+6	+4	-1	-2	-1	0	-1	+3	-1	0	-1	0	0	-1		1
K_lycopersicella	0	0	0	0	-1	-2	-1	0	+3	+1	-1	0	-1	+1	0	-1	+3	-2	0	-1		3
Ph_operculella	+2	+3	-2	-3	+21	0	0	0	0	+1	+14	+9	+2	0	+3	+8	0	+3	+5	+2		5
	ABC transporter C family, six-transmembrane helical domain 2	Catalase superfamily	Catalase core domain	Cytochrome P450 superfamily	Cytochrome P450 superfamily	Cytochrome P450 superfamily	Cytochrome P450 superfamily			Ecdysteroid kinase-like	Ecdysteroid kinase-like	Ecdysteroid kinase-like	Ecdysteroid kinase-like	Epoxide hydrolase	Glucose-methanol-choline oxidoreductase	Glucose-methanol-choline oxidoreductase	Glucose-methanol-choline oxidoreductase	Insect cuticle protein	UDP-glucuronosyl/UDP-glucosyltransferase	UDP-glucuronosyl/UDP-glucosyltransferase		7
																						9
																						11
																						13
																						15
																						17
																						19
																						21
																						23

## Sheet: digestion
	HOG0000312	HOG0000286	HOG0001696	HOG0001694	HOG0000780	HOG0000575	HOG0000573	-3
	312	286	1696	1694	780	575	573	-1
Pe_gossypiella	-1	+1	0	-1	-1	+6	+5	0
Ph_absoluta	+4	0	0	+4	+3	0	-1	1
K_lycopersicella	-2	-2	0	-1	-1	0	0	3
Ph_operculella	+1	+4	+6	0	0	0	-1	5
	Serine proteases, trypsin domain	Peptidase S1, PA clan	Peptidase S1, PA clan	Peptidase S1, PA clan	Peptidase S1, PA clan	Peptidase S1, PA clan	Peptidase S1, PA clan	7
								9
								11
								13
								15
								17
								19
								21
								23
