# Supplementary material for: Evolutionary genomics of three agricultural pest moths reveals rapid evolution of host adaptation and immune-related genes
Source: Gigascience. 2024 Jan 2;13:giad103. doi: 10.1093/gigascience/giad103 (PMC10759296; doi:10.1093/gigascience/giad103)
Supplement: giad103_Supplemental_Files [file giad103_supplemental_files.zip › Table_S6_enriched_GO_summary.xlsx]

## Sheet: significant_GOs
	GO term ID	Biological Function	Pweight	Pclassic
K. lycopersicella	GO:0007275	multicellular organism development	5.51955e-09	5.51955e-09
	GO:0007304	chorion-containing eggshell formation	4.31353e-14	4.31353e-14
Ph. operculella	GO:0006313	transposition, DNA-mediated	0.0161611	0.0161611
	GO:0006508	proteolysis	4.9547e-05	6.11633e-05
	GO:0006979	response to oxidative stress	0.0028518	0.0028518
	GO:0015074	DNA integration	2.15649e-06	2.15649e-06
	GO:0050909	sensory perception of taste	6.50437e-10	5.85129e-09
Ph. absoluta	GO:0000723	telomere maintenance	0.046281	0.046281
	GO:0002224	toll-like receptor signaling pathway	0.023407	0.023407
	GO:0006313	transposition, DNA-mediated	0.00157545	0.00157545
	GO:0006508	proteolysis	0.00358608	0.00358608
	GO:0006955	immune response	0.046281	0.046281
	GO:0007275	multicellular organism development	3.63456e-05	3.63456e-05
	GO:0007304	chorion-containing eggshell formation	3.12125e-08	3.12125e-08
	GO:0010923	negative regulation of phosphatase activity	1.24708e-06	1.24708e-06
	GO:0048015	phosphatidylinositol-mediated signaling	0.046281	0.046281
Pe. gossypiella	GO:0006310	DNA recombination	0.000953437	0.000953437
	GO:0006334	nucleosome assembly	2.50404e-29	2.50404e-29
	GO:0006357	regulation of transcription by RNA polymerase II	0.03104	0.03104
	GO:0006418	tRNA aminoacylation for protein translation	0.000291181	0.000291181
	GO:0006486	protein glycosylation	0.00240019	0.00240019
	GO:0006915	apoptotic process	0.000664903	0.000664903
	GO:0007275	multicellular organism development	0.00999583	0.00999583
	GO:0007304	chorion-containing eggshell formation	0.000544526	0.000544526
	GO:0015074	DNA integration	5.07949e-20	5.07949e-20
	GO:0017121	plasma membrane phospholipid scrambling	2.23618e-09	2.23618e-09

## Sheet: K_lycopersicella
GO.ID	Term	Annotated	Significant	Expected	weight	classic	gene
GO:0007275	multicellular organism development	24	6	0.19	5.51955e-09	5.51955e-09	Klyc_g13131;Klyc_g14293;Klyc_g14738;Klyc_g14741;Klyc_g14745;Klyc_g16129;Klyc_g16807;Klyc_g17139;Klyc_g2640;Klyc_g2663;Klyc_g2666;Klyc_g2749;Klyc_g2804;Klyc_g4260;Klyc_g4264;Klyc_g4267;Klyc_g4269;Klyc_g4275;Klyc_g5187;Klyc_g5718;Klyc_g5969;Klyc_g6799;Klyc_g7279;Klyc_g9496
GO:0007304	chorion-containing eggshell formation	6	6	0.05	4.31353e-14	4.31353e-14	Klyc_g4260;Klyc_g4264;Klyc_g4267;Klyc_g4269;Klyc_g4275;Klyc_g5969
GO:0000003	reproduction	8	6	0.06	1	1.20106e-12	Klyc_g2749;Klyc_g2758;Klyc_g4260;Klyc_g4264;Klyc_g4267;Klyc_g4269;Klyc_g4275;Klyc_g5969
GO:0002064	epithelial cell development	6	6	0.05	1	4.31353e-14	Klyc_g4260;Klyc_g4264;Klyc_g4267;Klyc_g4269;Klyc_g4275;Klyc_g5969
GO:0002065	columnar/cuboidal epithelial cell differentiation	6	6	0.05	1	4.31353e-14	Klyc_g4260;Klyc_g4264;Klyc_g4267;Klyc_g4269;Klyc_g4275;Klyc_g5969
GO:0002066	columnar/cuboidal epithelial cell development	6	6	0.05	1	4.31353e-14	Klyc_g4260;Klyc_g4264;Klyc_g4267;Klyc_g4269;Klyc_g4275;Klyc_g5969
GO:0003006	developmental process involved in reproduction	7	6	0.06	1	3.01105e-13	Klyc_g2749;Klyc_g4260;Klyc_g4264;Klyc_g4267;Klyc_g4269;Klyc_g4275;Klyc_g5969
GO:0007276	gamete generation	7	6	0.06	1	3.01105e-13	Klyc_g2749;Klyc_g4260;Klyc_g4264;Klyc_g4267;Klyc_g4269;Klyc_g4275;Klyc_g5969
GO:0007281	germ cell development	7	6	0.06	1	3.01105e-13	Klyc_g2749;Klyc_g4260;Klyc_g4264;Klyc_g4267;Klyc_g4269;Klyc_g4275;Klyc_g5969
GO:0007292	female gamete generation	7	6	0.06	1	3.01105e-13	Klyc_g2749;Klyc_g4260;Klyc_g4264;Klyc_g4267;Klyc_g4269;Klyc_g4275;Klyc_g5969
GO:0009653	anatomical structure morphogenesis	11	6	0.09	1	1.96517e-11	Klyc_g13131;Klyc_g14293;Klyc_g16129;Klyc_g3230;Klyc_g4260;Klyc_g4264;Klyc_g4267;Klyc_g4269;Klyc_g4275;Klyc_g5969;Klyc_g9482
GO:0009888	tissue development	7	6	0.06	1	3.01105e-13	Klyc_g12710;Klyc_g4260;Klyc_g4264;Klyc_g4267;Klyc_g4269;Klyc_g4275;Klyc_g5969
GO:0019953	sexual reproduction	7	6	0.06	1	3.01105e-13	Klyc_g2749;Klyc_g4260;Klyc_g4264;Klyc_g4267;Klyc_g4269;Klyc_g4275;Klyc_g5969
GO:0022412	cellular process involved in reproduction in multicellular organism	7	6	0.06	1	3.01105e-13	Klyc_g2749;Klyc_g4260;Klyc_g4264;Klyc_g4267;Klyc_g4269;Klyc_g4275;Klyc_g5969
GO:0022414	reproductive process	8	6	0.06	1	1.20106e-12	Klyc_g2749;Klyc_g2758;Klyc_g4260;Klyc_g4264;Klyc_g4267;Klyc_g4269;Klyc_g4275;Klyc_g5969
GO:0030154	cell differentiation	10	6	0.08	1	8.95765e-12	Klyc_g13131;Klyc_g16129;Klyc_g16807;Klyc_g2749;Klyc_g4260;Klyc_g4264;Klyc_g4267;Klyc_g4269;Klyc_g4275;Klyc_g5969
GO:0030703	eggshell formation	6	6	0.05	1	4.31353e-14	Klyc_g4260;Klyc_g4264;Klyc_g4267;Klyc_g4269;Klyc_g4275;Klyc_g5969
GO:0030707	ovarian follicle cell development	6	6	0.05	1	4.31353e-14	Klyc_g4260;Klyc_g4264;Klyc_g4267;Klyc_g4269;Klyc_g4275;Klyc_g5969
GO:0030855	epithelial cell differentiation	6	6	0.05	1	4.31353e-14	Klyc_g4260;Klyc_g4264;Klyc_g4267;Klyc_g4269;Klyc_g4275;Klyc_g5969
GO:0032501	multicellular organismal process	90	6	0.73	1	2.10997e-05	Klyc_g10317;Klyc_g10318;Klyc_g10320;Klyc_g10322;Klyc_g10324;Klyc_g10325;Klyc_g10680;Klyc_g10821;Klyc_g10910;Klyc_g10928;Klyc_g10929;Klyc_g11161;Klyc_g11214;Klyc_g11314;Klyc_g11384;Klyc_g11887;Klyc_g11972;Klyc_g11973;Klyc_g11977;Klyc_g12268;Klyc_g12344;Klyc_g12345;Klyc_g12419;Klyc_g12420;Klyc_g13131;Klyc_g13227;Klyc_g13232;Klyc_g13236;Klyc_g13237;Klyc_g14293;Klyc_g14479;Klyc_g14480;Klyc_g14738;Kly…
GO:0032502	developmental process	27	6	0.22	1	1.20363e-08	Klyc_g12710;Klyc_g13131;Klyc_g14293;Klyc_g14738;Klyc_g14741;Klyc_g14745;Klyc_g16129;Klyc_g16807;Klyc_g17139;Klyc_g2640;Klyc_g2663;Klyc_g2666;Klyc_g2749;Klyc_g2804;Klyc_g3230;Klyc_g4260;Klyc_g4264;Klyc_g4267;Klyc_g4269;Klyc_g4275;Klyc_g5187;Klyc_g5718;Klyc_g5969;Klyc_g6799;Klyc_g7279;Klyc_g9482;Klyc_g9496
GO:0032504	multicellular organism reproduction	7	6	0.06	1	3.01105e-13	Klyc_g2749;Klyc_g4260;Klyc_g4264;Klyc_g4267;Klyc_g4269;Klyc_g4275;Klyc_g5969
GO:0044703	multi-organism reproductive process	7	6	0.06	1	3.01105e-13	Klyc_g2749;Klyc_g4260;Klyc_g4264;Klyc_g4267;Klyc_g4269;Klyc_g4275;Klyc_g5969
GO:0048468	cell development	10	6	0.08	1	8.95765e-12	Klyc_g13131;Klyc_g16129;Klyc_g16807;Klyc_g2749;Klyc_g4260;Klyc_g4264;Klyc_g4267;Klyc_g4269;Klyc_g4275;Klyc_g5969
GO:0048477	oogenesis	7	6	0.06	1	3.01105e-13	Klyc_g2749;Klyc_g4260;Klyc_g4264;Klyc_g4267;Klyc_g4269;Klyc_g4275;Klyc_g5969
GO:0048609	multicellular organismal reproductive process	7	6	0.06	1	3.01105e-13	Klyc_g2749;Klyc_g4260;Klyc_g4264;Klyc_g4267;Klyc_g4269;Klyc_g4275;Klyc_g5969
GO:0048646	anatomical structure formation involved in morphogenesis	6	6	0.05	1	4.31353e-14	Klyc_g4260;Klyc_g4264;Klyc_g4267;Klyc_g4269;Klyc_g4275;Klyc_g5969
GO:0048856	anatomical structure development	27	6	0.22	1	1.20363e-08	Klyc_g12710;Klyc_g13131;Klyc_g14293;Klyc_g14738;Klyc_g14741;Klyc_g14745;Klyc_g16129;Klyc_g16807;Klyc_g17139;Klyc_g2640;Klyc_g2663;Klyc_g2666;Klyc_g2749;Klyc_g2804;Klyc_g3230;Klyc_g4260;Klyc_g4264;Klyc_g4267;Klyc_g4269;Klyc_g4275;Klyc_g5187;Klyc_g5718;Klyc_g5969;Klyc_g6799;Klyc_g7279;Klyc_g9482;Klyc_g9496
GO:0048869	cellular developmental process	10	6	0.08	1	8.95765e-12	Klyc_g13131;Klyc_g16129;Klyc_g16807;Klyc_g2749;Klyc_g4260;Klyc_g4264;Klyc_g4267;Klyc_g4269;Klyc_g4275;Klyc_g5969
GO:0051704	multi-organism process	7	6	0.06	1	3.01105e-13	Klyc_g2749;Klyc_g4260;Klyc_g4264;Klyc_g4267;Klyc_g4269;Klyc_g4275;Klyc_g5969
GO:0060429	epithelium development	6	6	0.05	1	4.31353e-14	Klyc_g4260;Klyc_g4264;Klyc_g4267;Klyc_g4269;Klyc_g4275;Klyc_g5969

## Sheet: P_operculella
GO.ID	Term	Annotated	Significant	Expected	weight	classic	gene
GO:0006313	transposition, DNA-mediated	6	2	0.21	0.0161611	0.0161611	GWHPBJUP003289;GWHPBJUP010335;GWHPBJUP011317;GWHPBJUP011393;GWHPBJUP012747;GWHPBJUP015580
GO:0006508	proteolysis	219	19	7.58	4.9547e-05	6.11633e-05	GWHPBJUP000015;GWHPBJUP000045;GWHPBJUP000159;GWHPBJUP000185;GWHPBJUP000210;GWHPBJUP000247;GWHPBJUP000251;GWHPBJUP000329;GWHPBJUP000422;GWHPBJUP000570;GWHPBJUP000572;GWHPBJUP000879;GWHPBJUP000880;GWHPBJUP001121;GWHPBJUP001147;GWHPBJUP001148;GWHPBJUP001149;GWHPBJUP001346;GWHPBJUP001347;GWHPBJUP001601;GWHPBJUP001610;GWHPBJUP001647;GWHPBJUP001939;GWHPBJUP002467;GWHPBJUP002569;GWHPBJUP002571;GWHPBJUP0…
GO:0006979	response to oxidative stress	9	3	0.31	0.0028518	0.0028518	GWHPBJUP001856;GWHPBJUP003255;GWHPBJUP003887;GWHPBJUP009561;GWHPBJUP009564;GWHPBJUP009566;GWHPBJUP009567;GWHPBJUP010064;GWHPBJUP010839
GO:0015074	DNA integration	8	5	0.28	2.15649e-06	2.15649e-06	GWHPBJUP001061;GWHPBJUP002131;GWHPBJUP010781;GWHPBJUP011393;GWHPBJUP014314;GWHPBJUP015580;GWHPBJUP016520;GWHPBJUP016602
GO:0050909	sensory perception of taste	27	10	0.94	6.50437e-10	5.85129e-09	GWHPBJUP001849;GWHPBJUP003708;GWHPBJUP003775;GWHPBJUP004190;GWHPBJUP007742;GWHPBJUP008038;GWHPBJUP008039;GWHPBJUP008040;GWHPBJUP008041;GWHPBJUP008042;GWHPBJUP008043;GWHPBJUP008045;GWHPBJUP008046;GWHPBJUP008047;GWHPBJUP009498;GWHPBJUP011022;GWHPBJUP011784;GWHPBJUP012072;GWHPBJUP013881;GWHPBJUP014320;GWHPBJUP014321;GWHPBJUP014322;GWHPBJUP014324;GWHPBJUP014325;GWHPBJUP014326;GWHPBJUP014327;GWHPBJUP0…
GO:0003008	system process	62	10	2.15	1	2.93267e-05	GWHPBJUP000634;GWHPBJUP000638;GWHPBJUP000640;GWHPBJUP001310;GWHPBJUP001574;GWHPBJUP001575;GWHPBJUP001849;GWHPBJUP003272;GWHPBJUP003327;GWHPBJUP003494;GWHPBJUP003708;GWHPBJUP003775;GWHPBJUP004190;GWHPBJUP004582;GWHPBJUP005270;GWHPBJUP005408;GWHPBJUP005547;GWHPBJUP005562;GWHPBJUP007742;GWHPBJUP008038;GWHPBJUP008039;GWHPBJUP008040;GWHPBJUP008041;GWHPBJUP008042;GWHPBJUP008043;GWHPBJUP008045;GWHPBJUP0…
GO:0006259	DNA metabolic process	46	6	1.59	1	0.00421236	GWHPBJUP000035;GWHPBJUP000279;GWHPBJUP000721;GWHPBJUP001061;GWHPBJUP001884;GWHPBJUP001885;GWHPBJUP002131;GWHPBJUP002317;GWHPBJUP002949;GWHPBJUP003289;GWHPBJUP003667;GWHPBJUP003720;GWHPBJUP004650;GWHPBJUP004857;GWHPBJUP005131;GWHPBJUP005284;GWHPBJUP005682;GWHPBJUP005780;GWHPBJUP006843;GWHPBJUP008083;GWHPBJUP008943;GWHPBJUP010112;GWHPBJUP010335;GWHPBJUP010630;GWHPBJUP010714;GWHPBJUP010781;GWHPBJUP0…
GO:0006310	DNA recombination	10	2	0.35	1	0.0443569	GWHPBJUP002949;GWHPBJUP003289;GWHPBJUP010335;GWHPBJUP010923;GWHPBJUP011085;GWHPBJUP011317;GWHPBJUP011393;GWHPBJUP012747;GWHPBJUP015580;GWHPBJUP016520
GO:0006807	nitrogen compound metabolic process	782	34	27.08	1	0.0401661	GWHPBJUP000015;GWHPBJUP000018;GWHPBJUP000035;GWHPBJUP000045;GWHPBJUP000084;GWHPBJUP000159;GWHPBJUP000185;GWHPBJUP000189;GWHPBJUP000192;GWHPBJUP000210;GWHPBJUP000213;GWHPBJUP000231;GWHPBJUP000232;GWHPBJUP000233;GWHPBJUP000247;GWHPBJUP000251;GWHPBJUP000257;GWHPBJUP000263;GWHPBJUP000279;GWHPBJUP000304;GWHPBJUP000314;GWHPBJUP000329;GWHPBJUP000358;GWHPBJUP000359;GWHPBJUP000375;GWHPBJUP000395;GWHPBJUP0…
GO:0007600	sensory perception	61	10	2.11	1	2.52648e-05	GWHPBJUP000634;GWHPBJUP000638;GWHPBJUP000640;GWHPBJUP001310;GWHPBJUP001574;GWHPBJUP001575;GWHPBJUP001849;GWHPBJUP003272;GWHPBJUP003327;GWHPBJUP003494;GWHPBJUP003708;GWHPBJUP003775;GWHPBJUP004190;GWHPBJUP004582;GWHPBJUP005270;GWHPBJUP005408;GWHPBJUP005547;GWHPBJUP005562;GWHPBJUP007742;GWHPBJUP008038;GWHPBJUP008039;GWHPBJUP008040;GWHPBJUP008041;GWHPBJUP008042;GWHPBJUP008043;GWHPBJUP008045;GWHPBJUP0…
GO:0007606	sensory perception of chemical stimulus	61	10	2.11	1	2.52648e-05	GWHPBJUP000634;GWHPBJUP000638;GWHPBJUP000640;GWHPBJUP001310;GWHPBJUP001574;GWHPBJUP001575;GWHPBJUP001849;GWHPBJUP003272;GWHPBJUP003327;GWHPBJUP003494;GWHPBJUP003708;GWHPBJUP003775;GWHPBJUP004190;GWHPBJUP004582;GWHPBJUP005270;GWHPBJUP005408;GWHPBJUP005547;GWHPBJUP005562;GWHPBJUP007742;GWHPBJUP008038;GWHPBJUP008039;GWHPBJUP008040;GWHPBJUP008041;GWHPBJUP008042;GWHPBJUP008043;GWHPBJUP008045;GWHPBJUP0…
GO:0019538	protein metabolic process	446	24	15.45	1	0.00886186	GWHPBJUP000015;GWHPBJUP000045;GWHPBJUP000084;GWHPBJUP000159;GWHPBJUP000185;GWHPBJUP000189;GWHPBJUP000192;GWHPBJUP000210;GWHPBJUP000213;GWHPBJUP000231;GWHPBJUP000232;GWHPBJUP000233;GWHPBJUP000247;GWHPBJUP000251;GWHPBJUP000257;GWHPBJUP000304;GWHPBJUP000314;GWHPBJUP000329;GWHPBJUP000358;GWHPBJUP000359;GWHPBJUP000375;GWHPBJUP000395;GWHPBJUP000422;GWHPBJUP000442;GWHPBJUP000473;GWHPBJUP000548;GWHPBJUP0…
GO:0032196	transposition	6	2	0.21	1	0.0161611	GWHPBJUP003289;GWHPBJUP010335;GWHPBJUP011317;GWHPBJUP011393;GWHPBJUP012747;GWHPBJUP015580
GO:0032501	multicellular organismal process	84	11	2.91	1	8.42958e-05	GWHPBJUP000634;GWHPBJUP000638;GWHPBJUP000640;GWHPBJUP001310;GWHPBJUP001574;GWHPBJUP001575;GWHPBJUP001610;GWHPBJUP001849;GWHPBJUP002569;GWHPBJUP003272;GWHPBJUP003327;GWHPBJUP003494;GWHPBJUP003586;GWHPBJUP003708;GWHPBJUP003775;GWHPBJUP004190;GWHPBJUP004582;GWHPBJUP005236;GWHPBJUP005270;GWHPBJUP005408;GWHPBJUP005547;GWHPBJUP005562;GWHPBJUP007742;GWHPBJUP007902;GWHPBJUP008038;GWHPBJUP008039;GWHPBJUP0…
GO:0043170	macromolecule metabolic process	689	31	23.86	1	0.0345964	GWHPBJUP000015;GWHPBJUP000018;GWHPBJUP000035;GWHPBJUP000045;GWHPBJUP000084;GWHPBJUP000159;GWHPBJUP000185;GWHPBJUP000189;GWHPBJUP000192;GWHPBJUP000210;GWHPBJUP000213;GWHPBJUP000231;GWHPBJUP000232;GWHPBJUP000233;GWHPBJUP000247;GWHPBJUP000251;GWHPBJUP000257;GWHPBJUP000263;GWHPBJUP000279;GWHPBJUP000304;GWHPBJUP000314;GWHPBJUP000329;GWHPBJUP000358;GWHPBJUP000359;GWHPBJUP000375;GWHPBJUP000395;GWHPBJUP0…
GO:0044238	primary metabolic process	879	39	30.44	1	0.0129506	GWHPBJUP000015;GWHPBJUP000018;GWHPBJUP000035;GWHPBJUP000045;GWHPBJUP000084;GWHPBJUP000159;GWHPBJUP000185;GWHPBJUP000189;GWHPBJUP000192;GWHPBJUP000210;GWHPBJUP000213;GWHPBJUP000231;GWHPBJUP000232;GWHPBJUP000233;GWHPBJUP000247;GWHPBJUP000251;GWHPBJUP000257;GWHPBJUP000263;GWHPBJUP000279;GWHPBJUP000304;GWHPBJUP000314;GWHPBJUP000329;GWHPBJUP000358;GWHPBJUP000359;GWHPBJUP000375;GWHPBJUP000395;GWHPBJUP0…
GO:0050877	nervous system process	62	10	2.15	1	2.93267e-05	GWHPBJUP000634;GWHPBJUP000638;GWHPBJUP000640;GWHPBJUP001310;GWHPBJUP001574;GWHPBJUP001575;GWHPBJUP001849;GWHPBJUP003272;GWHPBJUP003327;GWHPBJUP003494;GWHPBJUP003708;GWHPBJUP003775;GWHPBJUP004190;GWHPBJUP004582;GWHPBJUP005270;GWHPBJUP005408;GWHPBJUP005547;GWHPBJUP005562;GWHPBJUP007742;GWHPBJUP008038;GWHPBJUP008039;GWHPBJUP008040;GWHPBJUP008041;GWHPBJUP008042;GWHPBJUP008043;GWHPBJUP008045;GWHPBJUP0…
GO:0071704	organic substance metabolic process	923	40	31.97	1	0.0177949	GWHPBJUP000015;GWHPBJUP000018;GWHPBJUP000035;GWHPBJUP000045;GWHPBJUP000084;GWHPBJUP000159;GWHPBJUP000185;GWHPBJUP000189;GWHPBJUP000192;GWHPBJUP000210;GWHPBJUP000213;GWHPBJUP000231;GWHPBJUP000232;GWHPBJUP000233;GWHPBJUP000247;GWHPBJUP000251;GWHPBJUP000257;GWHPBJUP000263;GWHPBJUP000279;GWHPBJUP000304;GWHPBJUP000314;GWHPBJUP000329;GWHPBJUP000358;GWHPBJUP000359;GWHPBJUP000375;GWHPBJUP000385;GWHPBJUP0…
GO:1901564	organonitrogen compound metabolic process	532	25	18.42	1	0.0414998	GWHPBJUP000015;GWHPBJUP000045;GWHPBJUP000084;GWHPBJUP000159;GWHPBJUP000185;GWHPBJUP000189;GWHPBJUP000192;GWHPBJUP000210;GWHPBJUP000213;GWHPBJUP000231;GWHPBJUP000232;GWHPBJUP000233;GWHPBJUP000247;GWHPBJUP000251;GWHPBJUP000257;GWHPBJUP000304;GWHPBJUP000314;GWHPBJUP000329;GWHPBJUP000358;GWHPBJUP000359;GWHPBJUP000375;GWHPBJUP000395;GWHPBJUP000422;GWHPBJUP000442;GWHPBJUP000473;GWHPBJUP000548;GWHPBJUP0…

## Sheet: P_absoluta
GO.ID	Term	Annotated	Significant	Expected	weight	classic	gene
GO:0000723	telomere maintenance	2	1	0.05	0.046281	0.046281	Pabs_g19332;Pabs_g61923
GO:0002224	toll-like receptor signaling pathway	1	1	0.02	0.023407	0.023407	Pabs_g53824
GO:0006313	transposition, DNA-mediated	3	2	0.07	0.00157545	0.00157545	Pabs_g32584;Pabs_g39896;Pabs_g41971
GO:0006508	proteolysis	167	10	3.91	0.00358608	0.00358608	Pabs_g10006;Pabs_g10010;Pabs_g10220;Pabs_g10314;Pabs_g10315;Pabs_g10317;Pabs_g10318;Pabs_g10477;Pabs_g10478;Pabs_g10479;Pabs_g1059;Pabs_g10756;Pabs_g10879;Pabs_g11151;Pabs_g11333;Pabs_g11568;Pabs_g11881;Pabs_g11987;Pabs_g12026;Pabs_g12311;Pabs_g12317;Pabs_g1240;Pabs_g12489;Pabs_g12738;Pabs_g13345;Pabs_g13352;Pabs_g13389;Pabs_g13470;Pabs_g13582;Pabs_g13737;Pabs_g13778;Pabs_g13780;Pabs_g14388;Pabs_…
GO:0006955	immune response	2	1	0.05	0.046281	0.046281	Pabs_g22387;Pabs_g53824
GO:0007275	multicellular organism development	18	5	0.42	3.63456e-05	3.63456e-05	Pabs_g11428;Pabs_g12041;Pabs_g12765;Pabs_g14300;Pabs_g14301;Pabs_g21214;Pabs_g21681;Pabs_g22575;Pabs_g26795;Pabs_g2737;Pabs_g5776;Pabs_g5783;Pabs_g5787;Pabs_g6237;Pabs_g9195;Pabs_g9769;Pabs_g9899;Pabs_g9936
GO:0007304	chorion-containing eggshell formation	6	5	0.14	3.12125e-08	3.12125e-08	Pabs_g14300;Pabs_g14301;Pabs_g5776;Pabs_g5783;Pabs_g5787;Pabs_g6237
GO:0010923	negative regulation of phosphatase activity	5	4	0.12	1.24708e-06	1.24708e-06	Pabs_g10728;Pabs_g17198;Pabs_g58478;Pabs_g58486;Pabs_g7573
GO:0048015	phosphatidylinositol-mediated signaling	2	1	0.05	0.046281	0.046281	Pabs_g12275;Pabs_g13836
GO:0000003	reproduction	8	5	0.19	1	2.8158e-07	Pabs_g14300;Pabs_g14301;Pabs_g22049;Pabs_g22070;Pabs_g5776;Pabs_g5783;Pabs_g5787;Pabs_g6237
GO:0002064	epithelial cell development	6	5	0.14	1	3.12125e-08	Pabs_g14300;Pabs_g14301;Pabs_g5776;Pabs_g5783;Pabs_g5787;Pabs_g6237
GO:0002065	columnar/cuboidal epithelial cell differentiation	6	5	0.14	1	3.12125e-08	Pabs_g14300;Pabs_g14301;Pabs_g5776;Pabs_g5783;Pabs_g5787;Pabs_g6237
GO:0002066	columnar/cuboidal epithelial cell development	6	5	0.14	1	3.12125e-08	Pabs_g14300;Pabs_g14301;Pabs_g5776;Pabs_g5783;Pabs_g5787;Pabs_g6237
GO:0002221	pattern recognition receptor signaling pathway	1	1	0.02	1	0.023407	Pabs_g53824
GO:0002376	immune system process	2	1	0.05	1	0.046281	Pabs_g22387;Pabs_g53824
GO:0003006	developmental process involved in reproduction	7	5	0.16	1	1.07403e-07	Pabs_g14300;Pabs_g14301;Pabs_g22070;Pabs_g5776;Pabs_g5783;Pabs_g5787;Pabs_g6237
GO:0006259	DNA metabolic process	27	3	0.63	1	0.0234285	Pabs_g10901;Pabs_g11143;Pabs_g12074;Pabs_g12581;Pabs_g12799;Pabs_g13385;Pabs_g15089;Pabs_g16435;Pabs_g17926;Pabs_g18240;Pabs_g18322;Pabs_g19332;Pabs_g19529;Pabs_g22049;Pabs_g23879;Pabs_g24284;Pabs_g25344;Pabs_g32584;Pabs_g35999;Pabs_g39896;Pabs_g41971;Pabs_g45675;Pabs_g52369;Pabs_g54053;Pabs_g61923;Pabs_g7865;Pabs_g8284
GO:0006310	DNA recombination	8	2	0.19	1	0.0136551	Pabs_g10901;Pabs_g18240;Pabs_g22049;Pabs_g23879;Pabs_g24284;Pabs_g32584;Pabs_g39896;Pabs_g41971
GO:0007165	signal transduction	142	7	3.32	0.0809948	0.0419517	Pabs_g10136;Pabs_g10185;Pabs_g10194;Pabs_g10197;Pabs_g10205;Pabs_g10354;Pabs_g11185;Pabs_g11396;Pabs_g11401;Pabs_g11428;Pabs_g11559;Pabs_g11684;Pabs_g12041;Pabs_g12275;Pabs_g12539;Pabs_g12621;Pabs_g12765;Pabs_g13032;Pabs_g13278;Pabs_g13825;Pabs_g13836;Pabs_g14212;Pabs_g14447;Pabs_g14531;Pabs_g14617;Pabs_g1473;Pabs_g14846;Pabs_g15044;Pabs_g15063;Pabs_g15430;Pabs_g15514;Pabs_g15861;Pabs_g15879;Pabs…
GO:0007276	gamete generation	7	5	0.16	1	1.07403e-07	Pabs_g14300;Pabs_g14301;Pabs_g22070;Pabs_g5776;Pabs_g5783;Pabs_g5787;Pabs_g6237
GO:0007281	germ cell development	6	5	0.14	1	3.12125e-08	Pabs_g14300;Pabs_g14301;Pabs_g5776;Pabs_g5783;Pabs_g5787;Pabs_g6237
GO:0007292	female gamete generation	6	5	0.14	1	3.12125e-08	Pabs_g14300;Pabs_g14301;Pabs_g5776;Pabs_g5783;Pabs_g5787;Pabs_g6237
GO:0009653	anatomical structure morphogenesis	7	5	0.16	1	1.07403e-07	Pabs_g14300;Pabs_g14301;Pabs_g34888;Pabs_g5776;Pabs_g5783;Pabs_g5787;Pabs_g6237
GO:0009888	tissue development	8	5	0.19	1	2.8158e-07	Pabs_g14300;Pabs_g14301;Pabs_g2833;Pabs_g5776;Pabs_g5783;Pabs_g5787;Pabs_g61710;Pabs_g6237
GO:0009892	negative regulation of metabolic process	17	4	0.4	1	0.000485176	Pabs_g10728;Pabs_g11216;Pabs_g13268;Pabs_g13398;Pabs_g14075;Pabs_g17198;Pabs_g21144;Pabs_g21217;Pabs_g21366;Pabs_g23199;Pabs_g24076;Pabs_g3284;Pabs_g58478;Pabs_g58486;Pabs_g7573;Pabs_g8795;Pabs_g9133
GO:0010563	negative regulation of phosphorus metabolic process	5	4	0.12	1	1.24708e-06	Pabs_g10728;Pabs_g17198;Pabs_g58478;Pabs_g58486;Pabs_g7573
GO:0010921	regulation of phosphatase activity	6	4	0.14	1	3.67882e-06	Pabs_g10728;Pabs_g17198;Pabs_g58478;Pabs_g58486;Pabs_g7573;Pabs_g9699
GO:0016311	dephosphorylation	16	4	0.37	1	0.000377299	Pabs_g10728;Pabs_g10745;Pabs_g10950;Pabs_g12139;Pabs_g17198;Pabs_g17449;Pabs_g19397;Pabs_g20674;Pabs_g34971;Pabs_g58478;Pabs_g58486;Pabs_g7573;Pabs_g8215;Pabs_g8313;Pabs_g8957;Pabs_g9699
GO:0019220	regulation of phosphate metabolic process	10	4	0.23	1	4.81525e-05	Pabs_g10728;Pabs_g12074;Pabs_g13548;Pabs_g17198;Pabs_g17449;Pabs_g2846;Pabs_g58478;Pabs_g58486;Pabs_g7573;Pabs_g9699
GO:0019953	sexual reproduction	7	5	0.16	1	1.07403e-07	Pabs_g14300;Pabs_g14301;Pabs_g22070;Pabs_g5776;Pabs_g5783;Pabs_g5787;Pabs_g6237
GO:0022412	cellular process involved in reproduction in multicellular organism	6	5	0.14	1	3.12125e-08	Pabs_g14300;Pabs_g14301;Pabs_g5776;Pabs_g5783;Pabs_g5787;Pabs_g6237
GO:0022414	reproductive process	8	5	0.19	1	2.8158e-07	Pabs_g14300;Pabs_g14301;Pabs_g22049;Pabs_g22070;Pabs_g5776;Pabs_g5783;Pabs_g5787;Pabs_g6237
GO:0030154	cell differentiation	7	5	0.16	1	1.07403e-07	Pabs_g14300;Pabs_g14301;Pabs_g5776;Pabs_g5783;Pabs_g5787;Pabs_g60663;Pabs_g6237
GO:0030703	eggshell formation	6	5	0.14	1	3.12125e-08	Pabs_g14300;Pabs_g14301;Pabs_g5776;Pabs_g5783;Pabs_g5787;Pabs_g6237
GO:0030707	ovarian follicle cell development	6	5	0.14	1	3.12125e-08	Pabs_g14300;Pabs_g14301;Pabs_g5776;Pabs_g5783;Pabs_g5787;Pabs_g6237
GO:0030855	epithelial cell differentiation	6	5	0.14	1	3.12125e-08	Pabs_g14300;Pabs_g14301;Pabs_g5776;Pabs_g5783;Pabs_g5787;Pabs_g6237
GO:0031324	negative regulation of cellular metabolic process	10	4	0.23	1	4.81525e-05	Pabs_g10728;Pabs_g13398;Pabs_g17198;Pabs_g21366;Pabs_g23199;Pabs_g24076;Pabs_g3284;Pabs_g58478;Pabs_g58486;Pabs_g7573
GO:0032196	transposition	3	2	0.07	1	0.00157545	Pabs_g32584;Pabs_g39896;Pabs_g41971
GO:0032501	multicellular organismal process	84	5	1.97	1	0.0426717	Pabs_g10262;Pabs_g10264;Pabs_g10338;Pabs_g11178;Pabs_g11428;Pabs_g11948;Pabs_g11953;Pabs_g12041;Pabs_g12765;Pabs_g13377;Pabs_g13480;Pabs_g13481;Pabs_g14300;Pabs_g14301;Pabs_g14783;Pabs_g14785;Pabs_g15683;Pabs_g16265;Pabs_g16684;Pabs_g16941;Pabs_g17630;Pabs_g18071;Pabs_g18087;Pabs_g18873;Pabs_g18967;Pabs_g18985;Pabs_g19540;Pabs_g19601;Pabs_g19913;Pabs_g20291;Pabs_g21214;Pabs_g21352;Pabs_g21575;Pab…
GO:0032502	developmental process	24	5	0.56	1	0.000162811	Pabs_g11428;Pabs_g12041;Pabs_g12765;Pabs_g14300;Pabs_g14301;Pabs_g20158;Pabs_g21214;Pabs_g21681;Pabs_g22070;Pabs_g22575;Pabs_g26795;Pabs_g2737;Pabs_g2833;Pabs_g34888;Pabs_g5776;Pabs_g5783;Pabs_g5787;Pabs_g60663;Pabs_g61710;Pabs_g6237;Pabs_g9195;Pabs_g9769;Pabs_g9899;Pabs_g9936
GO:0032504	multicellular organism reproduction	7	5	0.16	1	1.07403e-07	Pabs_g14300;Pabs_g14301;Pabs_g22070;Pabs_g5776;Pabs_g5783;Pabs_g5787;Pabs_g6237
GO:0035303	regulation of dephosphorylation	7	4	0.16	1	8.44071e-06	Pabs_g10728;Pabs_g17198;Pabs_g17449;Pabs_g58478;Pabs_g58486;Pabs_g7573;Pabs_g9699
GO:0035305	negative regulation of dephosphorylation	5	4	0.12	1	1.24708e-06	Pabs_g10728;Pabs_g17198;Pabs_g58478;Pabs_g58486;Pabs_g7573
GO:0043086	negative regulation of catalytic activity	7	4	0.16	1	8.44071e-06	Pabs_g10728;Pabs_g17198;Pabs_g21366;Pabs_g46835;Pabs_g58478;Pabs_g58486;Pabs_g7573
GO:0044092	negative regulation of molecular function	7	4	0.16	1	8.44071e-06	Pabs_g10728;Pabs_g17198;Pabs_g21366;Pabs_g46835;Pabs_g58478;Pabs_g58486;Pabs_g7573
GO:0044703	multi-organism reproductive process	7	5	0.16	1	1.07403e-07	Pabs_g14300;Pabs_g14301;Pabs_g22070;Pabs_g5776;Pabs_g5783;Pabs_g5787;Pabs_g6237
GO:0045936	negative regulation of phosphate metabolic process	5	4	0.12	1	1.24708e-06	Pabs_g10728;Pabs_g17198;Pabs_g58478;Pabs_g58486;Pabs_g7573
GO:0048017	inositol lipid-mediated signaling	2	1	0.05	1	0.046281	Pabs_g12275;Pabs_g13836
GO:0048468	cell development	6	5	0.14	1	3.12125e-08	Pabs_g14300;Pabs_g14301;Pabs_g5776;Pabs_g5783;Pabs_g5787;Pabs_g6237
GO:0048477	oogenesis	6	5	0.14	1	3.12125e-08	Pabs_g14300;Pabs_g14301;Pabs_g5776;Pabs_g5783;Pabs_g5787;Pabs_g6237
GO:0048519	negative regulation of biological process	29	4	0.68	1	0.00395941	Pabs_g10728;Pabs_g11216;Pabs_g12617;Pabs_g13268;Pabs_g13398;Pabs_g14075;Pabs_g14129;Pabs_g17198;Pabs_g1781;Pabs_g19427;Pabs_g19618;Pabs_g20331;Pabs_g21144;Pabs_g21217;Pabs_g21366;Pabs_g21494;Pabs_g23199;Pabs_g24076;Pabs_g3284;Pabs_g3594;Pabs_g43977;Pabs_g51404;Pabs_g52508;Pabs_g58478;Pabs_g58486;Pabs_g5885;Pabs_g7573;Pabs_g8795;Pabs_g9133
GO:0048523	negative regulation of cellular process	22	4	0.51	1	0.0013712	Pabs_g10728;Pabs_g12617;Pabs_g13398;Pabs_g14129;Pabs_g17198;Pabs_g1781;Pabs_g19427;Pabs_g19618;Pabs_g20331;Pabs_g21366;Pabs_g21494;Pabs_g23199;Pabs_g24076;Pabs_g3284;Pabs_g3594;Pabs_g43977;Pabs_g51404;Pabs_g52508;Pabs_g58478;Pabs_g58486;Pabs_g5885;Pabs_g7573
GO:0048609	multicellular organismal reproductive process	7	5	0.16	1	1.07403e-07	Pabs_g14300;Pabs_g14301;Pabs_g22070;Pabs_g5776;Pabs_g5783;Pabs_g5787;Pabs_g6237
GO:0048646	anatomical structure formation involved in morphogenesis	6	5	0.14	1	3.12125e-08	Pabs_g14300;Pabs_g14301;Pabs_g5776;Pabs_g5783;Pabs_g5787;Pabs_g6237
GO:0048856	anatomical structure development	21	5	0.49	1	8.20271e-05	Pabs_g11428;Pabs_g12041;Pabs_g12765;Pabs_g14300;Pabs_g14301;Pabs_g21214;Pabs_g21681;Pabs_g22575;Pabs_g26795;Pabs_g2737;Pabs_g2833;Pabs_g34888;Pabs_g5776;Pabs_g5783;Pabs_g5787;Pabs_g61710;Pabs_g6237;Pabs_g9195;Pabs_g9769;Pabs_g9899;Pabs_g9936
GO:0048869	cellular developmental process	7	5	0.16	1	1.07403e-07	Pabs_g14300;Pabs_g14301;Pabs_g5776;Pabs_g5783;Pabs_g5787;Pabs_g60663;Pabs_g6237
GO:0050790	regulation of catalytic activity	18	4	0.42	1	0.000613414	Pabs_g10728;Pabs_g12074;Pabs_g12858;Pabs_g13548;Pabs_g17198;Pabs_g18217;Pabs_g19999;Pabs_g21366;Pabs_g22480;Pabs_g23896;Pabs_g23965;Pabs_g2846;Pabs_g46835;Pabs_g58478;Pabs_g58486;Pabs_g734;Pabs_g7573;Pabs_g9699
GO:0051174	regulation of phosphorus metabolic process	10	4	0.23	1	4.81525e-05	Pabs_g10728;Pabs_g12074;Pabs_g13548;Pabs_g17198;Pabs_g17449;Pabs_g2846;Pabs_g58478;Pabs_g58486;Pabs_g7573;Pabs_g9699
GO:0051336	regulation of hydrolase activity	13	4	0.3	1	0.000155886	Pabs_g10728;Pabs_g12858;Pabs_g17198;Pabs_g19999;Pabs_g21366;Pabs_g22480;Pabs_g23896;Pabs_g46835;Pabs_g58478;Pabs_g58486;Pabs_g734;Pabs_g7573;Pabs_g9699
GO:0051346	negative regulation of hydrolase activity	7	4	0.16	1	8.44071e-06	Pabs_g10728;Pabs_g17198;Pabs_g21366;Pabs_g46835;Pabs_g58478;Pabs_g58486;Pabs_g7573
GO:0051704	multi-organism process	7	5	0.16	1	1.07403e-07	Pabs_g14300;Pabs_g14301;Pabs_g22070;Pabs_g5776;Pabs_g5783;Pabs_g5787;Pabs_g6237
GO:0051716	cellular response to stimulus	162	8	3.79	1	0.0293243	Pabs_g10136;Pabs_g10185;Pabs_g10194;Pabs_g10197;Pabs_g10205;Pabs_g10354;Pabs_g11143;Pabs_g11185;Pabs_g11396;Pabs_g11401;Pabs_g11428;Pabs_g11559;Pabs_g11684;Pabs_g12041;Pabs_g12074;Pabs_g12275;Pabs_g12539;Pabs_g12581;Pabs_g12621;Pabs_g12765;Pabs_g12799;Pabs_g13032;Pabs_g13278;Pabs_g13825;Pabs_g13836;Pabs_g14129;Pabs_g14212;Pabs_g14447;Pabs_g14531;Pabs_g14617;Pabs_g1473;Pabs_g14846;Pabs_g15044;Pabs…
GO:0060249	anatomical structure homeostasis	2	1	0.05	1	0.046281	Pabs_g19332;Pabs_g61923
GO:0060429	epithelium development	6	5	0.14	1	3.12125e-08	Pabs_g14300;Pabs_g14301;Pabs_g5776;Pabs_g5783;Pabs_g5787;Pabs_g6237
GO:0065009	regulation of molecular function	26	4	0.61	1	0.00262065	Pabs_g10262;Pabs_g10264;Pabs_g10728;Pabs_g12074;Pabs_g12858;Pabs_g13548;Pabs_g17198;Pabs_g18071;Pabs_g18217;Pabs_g19999;Pabs_g21366;Pabs_g22480;Pabs_g23896;Pabs_g23965;Pabs_g2846;Pabs_g3078;Pabs_g46835;Pabs_g51728;Pabs_g58478;Pabs_g58486;Pabs_g734;Pabs_g7573;Pabs_g9699;Pabs_g9752;Pabs_g9754;Pabs_g9757

## Sheet: P_gossypiella
GO.ID	Term	Annotated	Significant	Expected	weight	classic	gene
GO:0006310	DNA recombination	15	5	0.84	0.000953437	0.000953437	XP_049865032.1;XP_049865033.1;XP_049866278.1;XP_049866809.1;XP_049871510.1;XP_049871953.1;XP_049871986.1;XP_049873501.1;XP_049874778.1;XP_049876237.1;XP_049880295.1;XP_049880301.1;XP_049886177.1;XP_049886179.1;XP_049886289.1
GO:0006334	nucleosome assembly	22	22	1.23	2.50404e-29	2.50404e-29	XP_049882976.1;XP_049882977.1;XP_049882978.1;XP_049882979.1;XP_049882980.1;XP_049882981.1;XP_049882982.1;XP_049882983.1;XP_049882984.1;XP_049882986.1;XP_049882987.1;XP_049882988.1;XP_049882990.1;XP_049882991.1;XP_049882992.1;XP_049882993.1;XP_049882994.1;XP_049883101.1;XP_049883108.1;XP_049883496.1;XP_049883497.1;XP_049883585.1
GO:0006357	regulation of transcription by RNA polymerase II	22	4	1.23	0.03104	0.03104	XP_049866840.1;XP_049866867.1;XP_049868018.1;XP_049868037.1;XP_049870679.1;XP_049870982.1;XP_049871047.1;XP_049871318.1;XP_049872760.1;XP_049873376.1;XP_049874687.1;XP_049877654.1;XP_049877726.1;XP_049879119.1;XP_049881374.1;XP_049882729.1;XP_049882844.1;XP_049883860.1;XP_049886546.1;XP_049887461.1;XP_049887795.1;XP_049887947.1
GO:0006418	tRNA aminoacylation for protein translation	25	7	1.4	0.000291181	0.000291181	XP_049864901.1;XP_049865234.1;XP_049865235.1;XP_049865257.1;XP_049865709.1;XP_049871004.1;XP_049871354.1;XP_049873332.1;XP_049873605.1;XP_049874384.1;XP_049874385.1;XP_049874387.1;XP_049874388.1;XP_049874389.1;XP_049874390.1;XP_049874391.1;XP_049876585.1;XP_049877708.1;XP_049878020.1;XP_049878063.1;XP_049879516.1;XP_049882088.1;XP_049882714.1;XP_049882715.1;XP_049888102.1
GO:0006486	protein glycosylation	44	8	2.46	0.00240019	0.00240019	XP_049865060.1;XP_049865990.1;XP_049866786.1;XP_049868212.1;XP_049868714.1;XP_049868724.1;XP_049868883.1;XP_049868884.1;XP_049868885.1;XP_049868886.1;XP_049869170.1;XP_049869209.1;XP_049869325.1;XP_049869327.1;XP_049869329.1;XP_049869406.1;XP_049870330.1;XP_049870883.1;XP_049871967.1;XP_049872441.1;XP_049872619.1;XP_049873214.1;XP_049873768.1;XP_049875211.1;XP_049875546.1;XP_049875548.1;XP_049877…
GO:0006915	apoptotic process	14	5	0.78	0.000664903	0.000664903	XP_049866745.1;XP_049866807.1;XP_049868420.1;XP_049868821.1;XP_049868891.1;XP_049871543.1;XP_049872115.1;XP_049872610.1;XP_049872611.1;XP_049872612.1;XP_049877418.1;XP_049881950.1;XP_049884987.1;XP_049887121.1
GO:0007275	multicellular organism development	16	4	0.9	0.00999583	0.00999583	XP_049871476.1;XP_049872743.1;XP_049872744.1;XP_049875778.1;XP_049881069.1;XP_049881337.1;XP_049881339.1;XP_049882457.1;XP_049882458.1;XP_049882460.1;XP_049882931.1;XP_049882932.1;XP_049882944.1;XP_049882945.1;XP_049882949.1;XP_049887530.1
GO:0007304	chorion-containing eggshell formation	8	4	0.45	0.000544526	0.000544526	XP_049882457.1;XP_049882458.1;XP_049882460.1;XP_049882931.1;XP_049882932.1;XP_049882944.1;XP_049882945.1;XP_049882949.1
GO:0015074	DNA integration	54	26	3.02	5.07949e-20	5.07949e-20	XP_049865032.1;XP_049865033.1;XP_049865484.1;XP_049866275.1;XP_049866278.1;XP_049866592.1;XP_049866809.1;XP_049870056.1;XP_049870067.1;XP_049870232.1;XP_049871345.1;XP_049871401.1;XP_049871510.1;XP_049871596.1;XP_049871610.1;XP_049871611.1;XP_049871953.1;XP_049873108.1;XP_049873109.1;XP_049874778.1;XP_049875316.1;XP_049875317.1;XP_049875462.1;XP_049876294.1;XP_049876295.1;XP_049876298.1;XP_049876…
GO:0017121	plasma membrane phospholipid scrambling	13	9	0.73	2.23618e-09	2.23618e-09	XP_049876328.1;XP_049876336.1;XP_049876344.1;XP_049876353.1;XP_049876363.1;XP_049876372.1;XP_049876381.1;XP_049876390.1;XP_049876397.1;XP_049876463.1;XP_049876500.1;XP_049881952.1;XP_049881953.1
GO:0000003	reproduction	10	4	0.56	1	0.00149681	XP_049865521.1;XP_049880315.1;XP_049882457.1;XP_049882458.1;XP_049882460.1;XP_049882931.1;XP_049882932.1;XP_049882944.1;XP_049882945.1;XP_049882949.1
GO:0002064	epithelial cell development	8	4	0.45	1	0.000544526	XP_049882457.1;XP_049882458.1;XP_049882460.1;XP_049882931.1;XP_049882932.1;XP_049882944.1;XP_049882945.1;XP_049882949.1
GO:0002065	columnar/cuboidal epithelial cell differentiation	8	4	0.45	1	0.000544526	XP_049882457.1;XP_049882458.1;XP_049882460.1;XP_049882931.1;XP_049882932.1;XP_049882944.1;XP_049882945.1;XP_049882949.1
GO:0002066	columnar/cuboidal epithelial cell development	8	4	0.45	1	0.000544526	XP_049882457.1;XP_049882458.1;XP_049882460.1;XP_049882931.1;XP_049882932.1;XP_049882944.1;XP_049882945.1;XP_049882949.1
GO:0003006	developmental process involved in reproduction	8	4	0.45	1	0.000544526	XP_049882457.1;XP_049882458.1;XP_049882460.1;XP_049882931.1;XP_049882932.1;XP_049882944.1;XP_049882945.1;XP_049882949.1
GO:0006139	nucleobase-containing compound metabolic process	373	37	20.89	1	9.21797e-05	XP_049864831.1;XP_049864901.1;XP_049865032.1;XP_049865033.1;XP_049865041.1;XP_049865051.1;XP_049865234.1;XP_049865235.1;XP_049865254.1;XP_049865257.1;XP_049865363.1;XP_049865401.1;XP_049865402.1;XP_049865484.1;XP_049865709.1;XP_049865809.1;XP_049865844.1;XP_049865865.1;XP_049865958.1;XP_049866021.1;XP_049866275.1;XP_049866278.1;XP_049866394.1;XP_049866503.1;XP_049866592.1;XP_049866608.1;XP_049866…
GO:0006259	DNA metabolic process	87	26	4.87	1	7.00243e-14	XP_049865032.1;XP_049865033.1;XP_049865484.1;XP_049866275.1;XP_049866278.1;XP_049866592.1;XP_049866608.1;XP_049866809.1;XP_049867087.1;XP_049867609.1;XP_049867974.1;XP_049867975.1;XP_049868821.1;XP_049869182.1;XP_049869651.1;XP_049869802.1;XP_049870056.1;XP_049870067.1;XP_049870232.1;XP_049871345.1;XP_049871401.1;XP_049871510.1;XP_049871596.1;XP_049871610.1;XP_049871611.1;XP_049871953.1;XP_049871…
GO:0006323	DNA packaging	22	22	1.23	1	2.50404e-29	XP_049882976.1;XP_049882977.1;XP_049882978.1;XP_049882979.1;XP_049882980.1;XP_049882981.1;XP_049882982.1;XP_049882983.1;XP_049882984.1;XP_049882986.1;XP_049882987.1;XP_049882988.1;XP_049882990.1;XP_049882991.1;XP_049882992.1;XP_049882993.1;XP_049882994.1;XP_049883101.1;XP_049883108.1;XP_049883496.1;XP_049883497.1;XP_049883585.1
GO:0006325	chromatin organization	30	22	1.68	1	1.03957e-22	XP_049868186.1;XP_049873641.1;XP_049873642.1;XP_049874555.1;XP_049877726.1;XP_049882976.1;XP_049882977.1;XP_049882978.1;XP_049882979.1;XP_049882980.1;XP_049882981.1;XP_049882982.1;XP_049882983.1;XP_049882984.1;XP_049882986.1;XP_049882987.1;XP_049882988.1;XP_049882990.1;XP_049882991.1;XP_049882992.1;XP_049882993.1;XP_049882994.1;XP_049883101.1;XP_049883108.1;XP_049883496.1;XP_049883497.1;XP_049883…
GO:0006333	chromatin assembly or disassembly	22	22	1.23	1	2.50404e-29	XP_049882976.1;XP_049882977.1;XP_049882978.1;XP_049882979.1;XP_049882980.1;XP_049882981.1;XP_049882982.1;XP_049882983.1;XP_049882984.1;XP_049882986.1;XP_049882987.1;XP_049882988.1;XP_049882990.1;XP_049882991.1;XP_049882992.1;XP_049882993.1;XP_049882994.1;XP_049883101.1;XP_049883108.1;XP_049883496.1;XP_049883497.1;XP_049883585.1
GO:0006399	tRNA metabolic process	48	7	2.69	1	0.0154102	XP_049864901.1;XP_049865234.1;XP_049865235.1;XP_049865257.1;XP_049865709.1;XP_049866394.1;XP_049867601.1;XP_049867666.1;XP_049868109.1;XP_049868115.1;XP_049869274.1;XP_049869276.1;XP_049869277.1;XP_049869278.1;XP_049869804.1;XP_049871004.1;XP_049871354.1;XP_049871952.1;XP_049872559.1;XP_049873332.1;XP_049873605.1;XP_049873984.1;XP_049874224.1;XP_049874384.1;XP_049874385.1;XP_049874387.1;XP_049874…
GO:0006520	cellular amino acid metabolic process	47	7	2.63	1	0.0137814	XP_049864901.1;XP_049865234.1;XP_049865235.1;XP_049865257.1;XP_049865709.1;XP_049866298.1;XP_049866966.1;XP_049867251.1;XP_049868171.1;XP_049869165.1;XP_049869195.1;XP_049870200.1;XP_049870667.1;XP_049870815.1;XP_049871004.1;XP_049871155.1;XP_049871317.1;XP_049871354.1;XP_049873050.1;XP_049873332.1;XP_049873605.1;XP_049874384.1;XP_049874385.1;XP_049874387.1;XP_049874388.1;XP_049874389.1;XP_049874…
GO:0006725	cellular aromatic compound metabolic process	394	37	22.07	1	0.000313573	XP_049864831.1;XP_049864901.1;XP_049865032.1;XP_049865033.1;XP_049865041.1;XP_049865051.1;XP_049865234.1;XP_049865235.1;XP_049865254.1;XP_049865257.1;XP_049865363.1;XP_049865401.1;XP_049865402.1;XP_049865484.1;XP_049865521.1;XP_049865709.1;XP_049865809.1;XP_049865844.1;XP_049865865.1;XP_049865958.1;XP_049866021.1;XP_049866275.1;XP_049866278.1;XP_049866394.1;XP_049866503.1;XP_049866592.1;XP_049866…
GO:0006820	anion transport	23	9	1.29	1	1.59634e-06	XP_049868521.1;XP_049868522.1;XP_049868523.1;XP_049873911.1;XP_049875861.1;XP_049875862.1;XP_049876328.1;XP_049876336.1;XP_049876344.1;XP_049876353.1;XP_049876363.1;XP_049876372.1;XP_049876381.1;XP_049876390.1;XP_049876397.1;XP_049876463.1;XP_049876500.1;XP_049877627.1;XP_049879168.1;XP_049881952.1;XP_049881953.1;XP_049883372.1;XP_049884909.1
GO:0006869	lipid transport	20	9	1.12	1	3.77857e-07	XP_049865067.1;XP_049873911.1;XP_049876328.1;XP_049876336.1;XP_049876344.1;XP_049876353.1;XP_049876363.1;XP_049876372.1;XP_049876381.1;XP_049876390.1;XP_049876397.1;XP_049876463.1;XP_049876500.1;XP_049879168.1;XP_049881187.1;XP_049881952.1;XP_049881953.1;XP_049883178.1;XP_049883372.1;XP_049887464.1
GO:0006996	organelle organization	80	22	4.48	1	5.45587e-11	XP_049865544.1;XP_049865551.1;XP_049865559.1;XP_049866137.1;XP_049866206.1;XP_049866672.1;XP_049866887.1;XP_049867183.1;XP_049867942.1;XP_049868185.1;XP_049868186.1;XP_049869428.1;XP_049870037.1;XP_049870344.1;XP_049870390.1;XP_049870836.1;XP_049873366.1;XP_049873641.1;XP_049873642.1;XP_049874135.1;XP_049874555.1;XP_049875944.1;XP_049876175.1;XP_049876587.1;XP_049877259.1;XP_049877262.1;XP_049877…
GO:0007009	plasma membrane organization	15	9	0.84	1	1.42471e-08	XP_049876328.1;XP_049876336.1;XP_049876344.1;XP_049876353.1;XP_049876363.1;XP_049876372.1;XP_049876381.1;XP_049876390.1;XP_049876397.1;XP_049876463.1;XP_049876500.1;XP_049876566.1;XP_049876573.1;XP_049881952.1;XP_049881953.1
GO:0007276	gamete generation	8	4	0.45	1	0.000544526	XP_049882457.1;XP_049882458.1;XP_049882460.1;XP_049882931.1;XP_049882932.1;XP_049882944.1;XP_049882945.1;XP_049882949.1
GO:0007281	germ cell development	8	4	0.45	1	0.000544526	XP_049882457.1;XP_049882458.1;XP_049882460.1;XP_049882931.1;XP_049882932.1;XP_049882944.1;XP_049882945.1;XP_049882949.1
GO:0007292	female gamete generation	8	4	0.45	1	0.000544526	XP_049882457.1;XP_049882458.1;XP_049882460.1;XP_049882931.1;XP_049882932.1;XP_049882944.1;XP_049882945.1;XP_049882949.1
GO:0008219	cell death	14	5	0.78	1	0.000664903	XP_049866745.1;XP_049866807.1;XP_049868420.1;XP_049868821.1;XP_049868891.1;XP_049871543.1;XP_049872115.1;XP_049872610.1;XP_049872611.1;XP_049872612.1;XP_049877418.1;XP_049881950.1;XP_049884987.1;XP_049887121.1
GO:0009100	glycoprotein metabolic process	44	8	2.46	1	0.00240019	XP_049865060.1;XP_049865990.1;XP_049866786.1;XP_049868212.1;XP_049868714.1;XP_049868724.1;XP_049868883.1;XP_049868884.1;XP_049868885.1;XP_049868886.1;XP_049869170.1;XP_049869209.1;XP_049869325.1;XP_049869327.1;XP_049869329.1;XP_049869406.1;XP_049870330.1;XP_049870883.1;XP_049871967.1;XP_049872441.1;XP_049872619.1;XP_049873214.1;XP_049873768.1;XP_049875211.1;XP_049875546.1;XP_049875548.1;XP_049877…
GO:0009101	glycoprotein biosynthetic process	44	8	2.46	1	0.00240019	XP_049865060.1;XP_049865990.1;XP_049866786.1;XP_049868212.1;XP_049868714.1;XP_049868724.1;XP_049868883.1;XP_049868884.1;XP_049868885.1;XP_049868886.1;XP_049869170.1;XP_049869209.1;XP_049869325.1;XP_049869327.1;XP_049869329.1;XP_049869406.1;XP_049870330.1;XP_049870883.1;XP_049871967.1;XP_049872441.1;XP_049872619.1;XP_049873214.1;XP_049873768.1;XP_049875211.1;XP_049875546.1;XP_049875548.1;XP_049877…
GO:0009653	anatomical structure morphogenesis	8	4	0.45	1	0.000544526	XP_049882457.1;XP_049882458.1;XP_049882460.1;XP_049882931.1;XP_049882932.1;XP_049882944.1;XP_049882945.1;XP_049882949.1
GO:0009888	tissue development	10	4	0.56	1	0.00149681	XP_049875446.1;XP_049877090.1;XP_049882457.1;XP_049882458.1;XP_049882460.1;XP_049882931.1;XP_049882932.1;XP_049882944.1;XP_049882945.1;XP_049882949.1
GO:0009987	cellular process	1308	86	73.25	1	0.000740385	XP_049864831.1;XP_049864846.1;XP_049864901.1;XP_049864923.1;XP_049864940.1;XP_049864942.1;XP_049864943.1;XP_049864944.1;XP_049864945.1;XP_049864946.1;XP_049864947.1;XP_049864949.1;XP_049864962.1;XP_049864981.1;XP_049864986.1;XP_049864987.1;XP_049864988.1;XP_049864996.1;XP_049864997.1;XP_049865005.1;XP_049865013.1;XP_049865014.1;XP_049865032.1;XP_049865033.1;XP_049865039.1;XP_049865041.1;XP_049865…
GO:0010256	endomembrane system organization	18	9	1.01	1	1.20176e-07	XP_049866672.1;XP_049876328.1;XP_049876336.1;XP_049876344.1;XP_049876353.1;XP_049876363.1;XP_049876372.1;XP_049876381.1;XP_049876390.1;XP_049876397.1;XP_049876463.1;XP_049876500.1;XP_049876566.1;XP_049876573.1;XP_049881952.1;XP_049881953.1;XP_049885884.1;XP_049887464.1
GO:0010876	lipid localization	22	9	1.23	1	1.01851e-06	XP_049865067.1;XP_049873911.1;XP_049874420.1;XP_049876328.1;XP_049876336.1;XP_049876344.1;XP_049876353.1;XP_049876363.1;XP_049876372.1;XP_049876381.1;XP_049876390.1;XP_049876397.1;XP_049876463.1;XP_049876500.1;XP_049879168.1;XP_049881187.1;XP_049881952.1;XP_049881953.1;XP_049882296.1;XP_049883178.1;XP_049883372.1;XP_049887464.1
GO:0012501	programmed cell death	14	5	0.78	1	0.000664903	XP_049866745.1;XP_049866807.1;XP_049868420.1;XP_049868821.1;XP_049868891.1;XP_049871543.1;XP_049872115.1;XP_049872610.1;XP_049872611.1;XP_049872612.1;XP_049877418.1;XP_049881950.1;XP_049884987.1;XP_049887121.1
GO:0015711	organic anion transport	20	9	1.12	1	3.77857e-07	XP_049868521.1;XP_049868522.1;XP_049868523.1;XP_049873911.1;XP_049876328.1;XP_049876336.1;XP_049876344.1;XP_049876353.1;XP_049876363.1;XP_049876372.1;XP_049876381.1;XP_049876390.1;XP_049876397.1;XP_049876463.1;XP_049876500.1;XP_049877627.1;XP_049879168.1;XP_049881952.1;XP_049881953.1;XP_049883372.1
GO:0015748	organophosphate ester transport	15	9	0.84	1	1.42471e-08	XP_049873911.1;XP_049876328.1;XP_049876336.1;XP_049876344.1;XP_049876353.1;XP_049876363.1;XP_049876372.1;XP_049876381.1;XP_049876390.1;XP_049876397.1;XP_049876463.1;XP_049876500.1;XP_049879168.1;XP_049881952.1;XP_049881953.1
GO:0015914	phospholipid transport	15	9	0.84	1	1.42471e-08	XP_049873911.1;XP_049876328.1;XP_049876336.1;XP_049876344.1;XP_049876353.1;XP_049876363.1;XP_049876372.1;XP_049876381.1;XP_049876390.1;XP_049876397.1;XP_049876463.1;XP_049876500.1;XP_049879168.1;XP_049881952.1;XP_049881953.1
GO:0016043	cellular component organization	120	31	6.72	1	1.39708e-14	XP_049864988.1;XP_049864996.1;XP_049865544.1;XP_049865551.1;XP_049865559.1;XP_049865809.1;XP_049866137.1;XP_049866206.1;XP_049866605.1;XP_049866672.1;XP_049866887.1;XP_049867183.1;XP_049867316.1;XP_049867942.1;XP_049868185.1;XP_049868186.1;XP_049868670.1;XP_049868726.1;XP_049868821.1;XP_049868889.1;XP_049869428.1;XP_049869473.1;XP_049869608.1;XP_049870037.1;XP_049870255.1;XP_049870344.1;XP_049870…
GO:0019953	sexual reproduction	9	4	0.5	1	0.000938188	XP_049865521.1;XP_049882457.1;XP_049882458.1;XP_049882460.1;XP_049882931.1;XP_049882932.1;XP_049882944.1;XP_049882945.1;XP_049882949.1
GO:0022412	cellular process involved in reproduction in multicellular organism	8	4	0.45	1	0.000544526	XP_049882457.1;XP_049882458.1;XP_049882460.1;XP_049882931.1;XP_049882932.1;XP_049882944.1;XP_049882945.1;XP_049882949.1
GO:0022414	reproductive process	10	4	0.56	1	0.00149681	XP_049865521.1;XP_049880315.1;XP_049882457.1;XP_049882458.1;XP_049882460.1;XP_049882931.1;XP_049882932.1;XP_049882944.1;XP_049882945.1;XP_049882949.1
GO:0022607	cellular component assembly	65	22	3.64	1	4.72604e-13	XP_049864988.1;XP_049864996.1;XP_049865809.1;XP_049866137.1;XP_049866206.1;XP_049866605.1;XP_049867183.1;XP_049867316.1;XP_049867942.1;XP_049868726.1;XP_049868889.1;XP_049869608.1;XP_049870037.1;XP_049870255.1;XP_049871205.1;XP_049871964.1;XP_049872830.1;XP_049873366.1;XP_049875739.1;XP_049875944.1;XP_049876175.1;XP_049876566.1;XP_049876573.1;XP_049876587.1;XP_049877262.1;XP_049877341.1;XP_049877…
GO:0030154	cell differentiation	8	4	0.45	1	0.000544526	XP_049882457.1;XP_049882458.1;XP_049882460.1;XP_049882931.1;XP_049882932.1;XP_049882944.1;XP_049882945.1;XP_049882949.1
GO:0030703	eggshell formation	8	4	0.45	1	0.000544526	XP_049882457.1;XP_049882458.1;XP_049882460.1;XP_049882931.1;XP_049882932.1;XP_049882944.1;XP_049882945.1;XP_049882949.1
GO:0030707	ovarian follicle cell development	8	4	0.45	1	0.000544526	XP_049882457.1;XP_049882458.1;XP_049882460.1;XP_049882931.1;XP_049882932.1;XP_049882944.1;XP_049882945.1;XP_049882949.1
GO:0030855	epithelial cell differentiation	8	4	0.45	1	0.000544526	XP_049882457.1;XP_049882458.1;XP_049882460.1;XP_049882931.1;XP_049882932.1;XP_049882944.1;XP_049882945.1;XP_049882949.1
GO:0031497	chromatin assembly	22	22	1.23	1	2.50404e-29	XP_049882976.1;XP_049882977.1;XP_049882978.1;XP_049882979.1;XP_049882980.1;XP_049882981.1;XP_049882982.1;XP_049882983.1;XP_049882984.1;XP_049882986.1;XP_049882987.1;XP_049882988.1;XP_049882990.1;XP_049882991.1;XP_049882992.1;XP_049882993.1;XP_049882994.1;XP_049883101.1;XP_049883108.1;XP_049883496.1;XP_049883497.1;XP_049883585.1
GO:0032502	developmental process	18	4	1.01	1	0.0154166	XP_049871476.1;XP_049872743.1;XP_049872744.1;XP_049875446.1;XP_049875778.1;XP_049877090.1;XP_049881069.1;XP_049881337.1;XP_049881339.1;XP_049882457.1;XP_049882458.1;XP_049882460.1;XP_049882931.1;XP_049882932.1;XP_049882944.1;XP_049882945.1;XP_049882949.1;XP_049887530.1
GO:0032504	multicellular organism reproduction	9	4	0.5	1	0.000938188	XP_049865521.1;XP_049882457.1;XP_049882458.1;XP_049882460.1;XP_049882931.1;XP_049882932.1;XP_049882944.1;XP_049882945.1;XP_049882949.1
GO:0033036	macromolecule localization	64	9	3.58	1	0.00784374	XP_049864997.1;XP_049865067.1;XP_049865254.1;XP_049865552.1;XP_049866175.1;XP_049866672.1;XP_049869211.1;XP_049869473.1;XP_049869610.1;XP_049870008.1;XP_049870390.1;XP_049870453.1;XP_049870638.1;XP_049871579.1;XP_049871684.1;XP_049871685.1;XP_049871686.1;XP_049871687.1;XP_049871734.1;XP_049873245.1;XP_049873911.1;XP_049874420.1;XP_049875030.1;XP_049875157.1;XP_049876328.1;XP_049876336.1;XP_049876…
GO:0034204	lipid translocation	13	9	0.73	1	2.23618e-09	XP_049876328.1;XP_049876336.1;XP_049876344.1;XP_049876353.1;XP_049876363.1;XP_049876372.1;XP_049876381.1;XP_049876390.1;XP_049876397.1;XP_049876463.1;XP_049876500.1;XP_049881952.1;XP_049881953.1
GO:0034622	cellular protein-containing complex assembly	48	22	2.69	1	2.23499e-16	XP_049864988.1;XP_049864996.1;XP_049865809.1;XP_049866137.1;XP_049866605.1;XP_049867183.1;XP_049867316.1;XP_049867942.1;XP_049868889.1;XP_049870037.1;XP_049871964.1;XP_049875944.1;XP_049876175.1;XP_049877341.1;XP_049877446.1;XP_049877929.1;XP_049879320.1;XP_049879353.1;XP_049882405.1;XP_049882936.1;XP_049882976.1;XP_049882977.1;XP_049882978.1;XP_049882979.1;XP_049882980.1;XP_049882981.1;XP_049882…
GO:0034641	cellular nitrogen compound metabolic process	479	37	26.83	1	0.0136075	XP_049864831.1;XP_049864846.1;XP_049864901.1;XP_049864997.1;XP_049865032.1;XP_049865033.1;XP_049865039.1;XP_049865041.1;XP_049865051.1;XP_049865234.1;XP_049865235.1;XP_049865254.1;XP_049865257.1;XP_049865339.1;XP_049865363.1;XP_049865401.1;XP_049865402.1;XP_049865406.1;XP_049865453.1;XP_049865484.1;XP_049865555.1;XP_049865659.1;XP_049865709.1;XP_049865809.1;XP_049865844.1;XP_049865865.1;XP_049865…
GO:0034728	nucleosome organization	22	22	1.23	1	2.50404e-29	XP_049882976.1;XP_049882977.1;XP_049882978.1;XP_049882979.1;XP_049882980.1;XP_049882981.1;XP_049882982.1;XP_049882983.1;XP_049882984.1;XP_049882986.1;XP_049882987.1;XP_049882988.1;XP_049882990.1;XP_049882991.1;XP_049882992.1;XP_049882993.1;XP_049882994.1;XP_049883101.1;XP_049883108.1;XP_049883496.1;XP_049883497.1;XP_049883585.1
GO:0043038	amino acid activation	26	7	1.46	1	0.000380371	XP_049864901.1;XP_049865234.1;XP_049865235.1;XP_049865257.1;XP_049865709.1;XP_049871004.1;XP_049871354.1;XP_049873332.1;XP_049873605.1;XP_049874384.1;XP_049874385.1;XP_049874387.1;XP_049874388.1;XP_049874389.1;XP_049874390.1;XP_049874391.1;XP_049876585.1;XP_049877708.1;XP_049878020.1;XP_049878063.1;XP_049879516.1;XP_049882088.1;XP_049882714.1;XP_049882715.1;XP_049887798.1;XP_049888102.1
GO:0043039	tRNA aminoacylation	26	7	1.46	1	0.000380371	XP_049864901.1;XP_049865234.1;XP_049865235.1;XP_049865257.1;XP_049865709.1;XP_049871004.1;XP_049871354.1;XP_049873332.1;XP_049873605.1;XP_049874384.1;XP_049874385.1;XP_049874387.1;XP_049874388.1;XP_049874389.1;XP_049874390.1;XP_049874391.1;XP_049876585.1;XP_049877708.1;XP_049878020.1;XP_049878063.1;XP_049879516.1;XP_049882088.1;XP_049882714.1;XP_049882715.1;XP_049887798.1;XP_049888102.1
GO:0043170	macromolecule metabolic process	745	53	41.72	1	0.0117905	XP_049864831.1;XP_049864846.1;XP_049864901.1;XP_049864947.1;XP_049864949.1;XP_049864962.1;XP_049864987.1;XP_049864997.1;XP_049865032.1;XP_049865033.1;XP_049865039.1;XP_049865041.1;XP_049865043.1;XP_049865051.1;XP_049865060.1;XP_049865226.1;XP_049865234.1;XP_049865235.1;XP_049865254.1;XP_049865257.1;XP_049865266.1;XP_049865363.1;XP_049865401.1;XP_049865402.1;XP_049865406.1;XP_049865453.1;XP_049865…
GO:0043413	macromolecule glycosylation	44	8	2.46	1	0.00240019	XP_049865060.1;XP_049865990.1;XP_049866786.1;XP_049868212.1;XP_049868714.1;XP_049868724.1;XP_049868883.1;XP_049868884.1;XP_049868885.1;XP_049868886.1;XP_049869170.1;XP_049869209.1;XP_049869325.1;XP_049869327.1;XP_049869329.1;XP_049869406.1;XP_049870330.1;XP_049870883.1;XP_049871967.1;XP_049872441.1;XP_049872619.1;XP_049873214.1;XP_049873768.1;XP_049875211.1;XP_049875546.1;XP_049875548.1;XP_049877…
GO:0043933	protein-containing complex subunit organization	55	22	3.08	1	7.83151e-15	XP_049864988.1;XP_049864996.1;XP_049865809.1;XP_049866137.1;XP_049866605.1;XP_049867183.1;XP_049867316.1;XP_049867942.1;XP_049868670.1;XP_049868889.1;XP_049870037.1;XP_049871205.1;XP_049871964.1;XP_049875944.1;XP_049876175.1;XP_049876204.1;XP_049876205.1;XP_049877341.1;XP_049877446.1;XP_049877929.1;XP_049879320.1;XP_049879353.1;XP_049879906.1;XP_049880310.1;XP_049882405.1;XP_049882936.1;XP_049882…
GO:0044085	cellular component biogenesis	79	22	4.42	1	4.13364e-11	XP_049864988.1;XP_049864996.1;XP_049865401.1;XP_049865402.1;XP_049865809.1;XP_049866021.1;XP_049866137.1;XP_049866206.1;XP_049866605.1;XP_049867183.1;XP_049867316.1;XP_049867942.1;XP_049868726.1;XP_049868889.1;XP_049869608.1;XP_049870037.1;XP_049870255.1;XP_049871205.1;XP_049871276.1;XP_049871964.1;XP_049872015.1;XP_049872564.1;XP_049872830.1;XP_049873366.1;XP_049873763.1;XP_049874214.1;XP_049874…
GO:0044260	cellular macromolecule metabolic process	511	45	28.62	1	0.000219356	XP_049864846.1;XP_049864901.1;XP_049864947.1;XP_049864949.1;XP_049864962.1;XP_049864987.1;XP_049864997.1;XP_049865032.1;XP_049865033.1;XP_049865039.1;XP_049865043.1;XP_049865060.1;XP_049865234.1;XP_049865235.1;XP_049865254.1;XP_049865257.1;XP_049865266.1;XP_049865406.1;XP_049865453.1;XP_049865484.1;XP_049865555.1;XP_049865659.1;XP_049865660.1;XP_049865709.1;XP_049865791.1;XP_049865818.1;XP_049865…
GO:0044703	multi-organism reproductive process	9	4	0.5	1	0.000938188	XP_049865521.1;XP_049882457.1;XP_049882458.1;XP_049882460.1;XP_049882931.1;XP_049882932.1;XP_049882944.1;XP_049882945.1;XP_049882949.1
GO:0045332	phospholipid translocation	13	9	0.73	1	2.23618e-09	XP_049876328.1;XP_049876336.1;XP_049876344.1;XP_049876353.1;XP_049876363.1;XP_049876372.1;XP_049876381.1;XP_049876390.1;XP_049876397.1;XP_049876463.1;XP_049876500.1;XP_049881952.1;XP_049881953.1
GO:0046483	heterocycle metabolic process	397	37	22.23	1	0.000369532	XP_049864831.1;XP_049864901.1;XP_049865032.1;XP_049865033.1;XP_049865041.1;XP_049865051.1;XP_049865234.1;XP_049865235.1;XP_049865254.1;XP_049865257.1;XP_049865363.1;XP_049865401.1;XP_049865402.1;XP_049865484.1;XP_049865709.1;XP_049865809.1;XP_049865844.1;XP_049865865.1;XP_049865958.1;XP_049866021.1;XP_049866275.1;XP_049866278.1;XP_049866394.1;XP_049866503.1;XP_049866592.1;XP_049866608.1;XP_049866…
GO:0048468	cell development	8	4	0.45	1	0.000544526	XP_049882457.1;XP_049882458.1;XP_049882460.1;XP_049882931.1;XP_049882932.1;XP_049882944.1;XP_049882945.1;XP_049882949.1
GO:0048477	oogenesis	8	4	0.45	1	0.000544526	XP_049882457.1;XP_049882458.1;XP_049882460.1;XP_049882931.1;XP_049882932.1;XP_049882944.1;XP_049882945.1;XP_049882949.1
GO:0048609	multicellular organismal reproductive process	9	4	0.5	1	0.000938188	XP_049865521.1;XP_049882457.1;XP_049882458.1;XP_049882460.1;XP_049882931.1;XP_049882932.1;XP_049882944.1;XP_049882945.1;XP_049882949.1
GO:0048646	anatomical structure formation involved in morphogenesis	8	4	0.45	1	0.000544526	XP_049882457.1;XP_049882458.1;XP_049882460.1;XP_049882931.1;XP_049882932.1;XP_049882944.1;XP_049882945.1;XP_049882949.1
GO:0048856	anatomical structure development	18	4	1.01	1	0.0154166	XP_049871476.1;XP_049872743.1;XP_049872744.1;XP_049875446.1;XP_049875778.1;XP_049877090.1;XP_049881069.1;XP_049881337.1;XP_049881339.1;XP_049882457.1;XP_049882458.1;XP_049882460.1;XP_049882931.1;XP_049882932.1;XP_049882944.1;XP_049882945.1;XP_049882949.1;XP_049887530.1
GO:0048869	cellular developmental process	8	4	0.45	1	0.000544526	XP_049882457.1;XP_049882458.1;XP_049882460.1;XP_049882931.1;XP_049882932.1;XP_049882944.1;XP_049882945.1;XP_049882949.1
GO:0051276	chromosome organization	38	22	2.13	1	2.79819e-19	XP_049868185.1;XP_049868186.1;XP_049873641.1;XP_049873642.1;XP_049874135.1;XP_049874555.1;XP_049877259.1;XP_049877340.1;XP_049877552.1;XP_049877726.1;XP_049877909.1;XP_049880048.1;XP_049882976.1;XP_049882977.1;XP_049882978.1;XP_049882979.1;XP_049882980.1;XP_049882981.1;XP_049882982.1;XP_049882983.1;XP_049882984.1;XP_049882986.1;XP_049882987.1;XP_049882988.1;XP_049882990.1;XP_049882991.1;XP_049882…
GO:0051704	multi-organism process	9	4	0.5	1	0.000938188	XP_049865521.1;XP_049882457.1;XP_049882458.1;XP_049882460.1;XP_049882931.1;XP_049882932.1;XP_049882944.1;XP_049882945.1;XP_049882949.1
GO:0060429	epithelium development	8	4	0.45	1	0.000544526	XP_049882457.1;XP_049882458.1;XP_049882460.1;XP_049882931.1;XP_049882932.1;XP_049882944.1;XP_049882945.1;XP_049882949.1
GO:0061024	membrane organization	19	9	1.06	1	2.17836e-07	XP_049866672.1;XP_049876328.1;XP_049876336.1;XP_049876344.1;XP_049876353.1;XP_049876363.1;XP_049876372.1;XP_049876381.1;XP_049876390.1;XP_049876397.1;XP_049876463.1;XP_049876500.1;XP_049876566.1;XP_049876573.1;XP_049881952.1;XP_049881953.1;XP_049882400.1;XP_049882401.1;XP_049887500.1
GO:0065003	protein-containing complex assembly	51	22	2.86	1	1.11819e-15	XP_049864988.1;XP_049864996.1;XP_049865809.1;XP_049866137.1;XP_049866605.1;XP_049867183.1;XP_049867316.1;XP_049867942.1;XP_049868889.1;XP_049870037.1;XP_049871205.1;XP_049871964.1;XP_049875944.1;XP_049876175.1;XP_049877341.1;XP_049877446.1;XP_049877929.1;XP_049879320.1;XP_049879353.1;XP_049880310.1;XP_049882405.1;XP_049882936.1;XP_049882976.1;XP_049882977.1;XP_049882978.1;XP_049882979.1;XP_049882…
GO:0065004	protein-DNA complex assembly	23	22	1.29	1	5.51767e-28	XP_049877929.1;XP_049882976.1;XP_049882977.1;XP_049882978.1;XP_049882979.1;XP_049882980.1;XP_049882981.1;XP_049882982.1;XP_049882983.1;XP_049882984.1;XP_049882986.1;XP_049882987.1;XP_049882988.1;XP_049882990.1;XP_049882991.1;XP_049882992.1;XP_049882993.1;XP_049882994.1;XP_049883101.1;XP_049883108.1;XP_049883496.1;XP_049883497.1;XP_049883585.1
GO:0065008	regulation of biological quality	26	9	1.46	1	5.29999e-06	XP_049866137.1;XP_049866298.1;XP_049869211.1;XP_049869233.1;XP_049873194.1;XP_049874420.1;XP_049875944.1;XP_049876175.1;XP_049876328.1;XP_049876336.1;XP_049876344.1;XP_049876353.1;XP_049876363.1;XP_049876372.1;XP_049876381.1;XP_049876390.1;XP_049876397.1;XP_049876463.1;XP_049876500.1;XP_049878783.1;XP_049879320.1;XP_049881952.1;XP_049881953.1;XP_049882296.1;XP_049882908.1;XP_049883946.1
GO:0070085	glycosylation	44	8	2.46	1	0.00240019	XP_049865060.1;XP_049865990.1;XP_049866786.1;XP_049868212.1;XP_049868714.1;XP_049868724.1;XP_049868883.1;XP_049868884.1;XP_049868885.1;XP_049868886.1;XP_049869170.1;XP_049869209.1;XP_049869325.1;XP_049869327.1;XP_049869329.1;XP_049869406.1;XP_049870330.1;XP_049870883.1;XP_049871967.1;XP_049872441.1;XP_049872619.1;XP_049873214.1;XP_049873768.1;XP_049875211.1;XP_049875546.1;XP_049875548.1;XP_049877…
GO:0071103	DNA conformation change	24	22	1.34	1	6.34329e-27	XP_049874135.1;XP_049877909.1;XP_049882976.1;XP_049882977.1;XP_049882978.1;XP_049882979.1;XP_049882980.1;XP_049882981.1;XP_049882982.1;XP_049882983.1;XP_049882984.1;XP_049882986.1;XP_049882987.1;XP_049882988.1;XP_049882990.1;XP_049882991.1;XP_049882992.1;XP_049882993.1;XP_049882994.1;XP_049883101.1;XP_049883108.1;XP_049883496.1;XP_049883497.1;XP_049883585.1
GO:0071702	organic substance transport	75	9	4.2	1	0.0214012	XP_049864997.1;XP_049865013.1;XP_049865014.1;XP_049865067.1;XP_049865254.1;XP_049865552.1;XP_049866175.1;XP_049867900.1;XP_049868040.1;XP_049868521.1;XP_049868522.1;XP_049868523.1;XP_049869473.1;XP_049869610.1;XP_049870008.1;XP_049870390.1;XP_049870453.1;XP_049870638.1;XP_049871579.1;XP_049871684.1;XP_049871685.1;XP_049871686.1;XP_049871687.1;XP_049871734.1;XP_049873245.1;XP_049873911.1;XP_049873…
GO:0071824	protein-DNA complex subunit organization	23	22	1.29	1	5.51767e-28	XP_049877929.1;XP_049882976.1;XP_049882977.1;XP_049882978.1;XP_049882979.1;XP_049882980.1;XP_049882981.1;XP_049882982.1;XP_049882983.1;XP_049882984.1;XP_049882986.1;XP_049882987.1;XP_049882988.1;XP_049882990.1;XP_049882991.1;XP_049882992.1;XP_049882993.1;XP_049882994.1;XP_049883101.1;XP_049883108.1;XP_049883496.1;XP_049883497.1;XP_049883585.1
GO:0071840	cellular component organization or biogenesis	134	31	7.5	1	3.94263e-13	XP_049864988.1;XP_049864996.1;XP_049865401.1;XP_049865402.1;XP_049865544.1;XP_049865551.1;XP_049865559.1;XP_049865809.1;XP_049866021.1;XP_049866137.1;XP_049866206.1;XP_049866605.1;XP_049866672.1;XP_049866887.1;XP_049867183.1;XP_049867316.1;XP_049867942.1;XP_049868185.1;XP_049868186.1;XP_049868670.1;XP_049868726.1;XP_049868821.1;XP_049868889.1;XP_049869428.1;XP_049869473.1;XP_049869608.1;XP_049870…
GO:0090304	nucleic acid metabolic process	313	37	17.53	1	1.2048e-06	XP_049864831.1;XP_049864901.1;XP_049865032.1;XP_049865033.1;XP_049865041.1;XP_049865051.1;XP_049865234.1;XP_049865235.1;XP_049865254.1;XP_049865257.1;XP_049865363.1;XP_049865401.1;XP_049865402.1;XP_049865484.1;XP_049865709.1;XP_049865809.1;XP_049865844.1;XP_049865865.1;XP_049866021.1;XP_049866275.1;XP_049866278.1;XP_049866394.1;XP_049866592.1;XP_049866608.1;XP_049866803.1;XP_049866809.1;XP_049866…
GO:0097035	regulation of membrane lipid distribution	13	9	0.73	1	2.23618e-09	XP_049876328.1;XP_049876336.1;XP_049876344.1;XP_049876353.1;XP_049876363.1;XP_049876372.1;XP_049876381.1;XP_049876390.1;XP_049876397.1;XP_049876463.1;XP_049876500.1;XP_049881952.1;XP_049881953.1
GO:1901360	organic cyclic compound metabolic process	402	37	22.51	1	0.000483111	XP_049864831.1;XP_049864901.1;XP_049865032.1;XP_049865033.1;XP_049865041.1;XP_049865051.1;XP_049865234.1;XP_049865235.1;XP_049865254.1;XP_049865257.1;XP_049865363.1;XP_049865401.1;XP_049865402.1;XP_049865484.1;XP_049865521.1;XP_049865709.1;XP_049865809.1;XP_049865844.1;XP_049865865.1;XP_049865958.1;XP_049866021.1;XP_049866275.1;XP_049866278.1;XP_049866394.1;XP_049866503.1;XP_049866592.1;XP_049866…
